# Supplementary material for: From flyways to foci: a systematic review and meta-analysis on the role of birds in the maintenance and global dispersal of ticks and tick-borne pathogens
Source: Parasit Vectors. 2026 Jan 24;19:88. doi: 10.1186/s13071-025-07238-4 (PMC12914891; doi:10.1186/s13071-025-07238-4)
Supplement: Supplementary file 2 — Additional file 2: Dataset S1. Supplementary References. Dataset S2. Dataset of bird-associated ticks. Dataset S3. Dataset of bird-associated tick-borne pathogens. [file 13071_2025_7238_MOESM2_ESM.xlsx]

## Sheet: Dataset S1
Supplementary References
Reference ID	Included in meta-analysis	Reference
1	Yes	Toma L, Mancuso E, d'Alessio SG, et al. Tick species from Africa by migratory birds: a 3-year study in Italy. Exp Appl Acarol. 2021;83(1):147-164.
2	Yes	Fecchio A, Martins TF, Dias RI, et al. Immature hard ticks infected with Rickettsia amblyommatis on breeding birds from Pantanal. Ticks Tick Borne Dis. 2023;14(2):102121.
3	Yes	Flores FS, Saracho-Bottero MN, Tarragona EL, et al. Ticks (Acari: Ixodidae, Argasidae) associated with wild birds in Argentina. Ticks Tick Borne Dis. 2023;14(3):102135.
4	No	Sormunen JJ, Klemola T, Vesterinen EJ. Ticks (Acari: Ixodidae) parasitizing migrating and local breeding birds in Finland. Exp Appl Acarol. 2022;86(1):145-156.
5	Yes	Dumas A, Bouchard C, Dibernardo A, et al. Transmission patterns of tick-borne pathogens among birds and rodents in a forested park in southeastern Canada. PLoS One. 2022;17(4):e0266527.
6	No	Korobitsyn IG, Moskvitina NS, Tyutenkov OY, et al. Detection of tick-borne pathogens in wild birds and their ticks in Western Siberia and high level of their mismatch. Folia Parasitol (Praha). 2021;68:2021.024.
7	Yes	Wilhelmsson P, Jaenson TGT, Olsen B, Waldenström J, Lindgren PE. Migratory birds as disseminators of ticks and the tick-borne pathogens Borrelia bacteria and tick-borne encephalitis (TBE) virus: a seasonal study at Ottenby Bird Observatory in South-eastern Sweden. Parasit Vectors. 2020;13(1):607.
8	Yes	Zając Z, Kulisz J, Kunc-Kozioł R, et al. Tick Infestation in Migratory Birds of the Vistula River Valley, Poland. Int J Environ Res Public Health. 2022;19(21):13781.
9	No	Trinachartvanit W, Maneewong S, Kaenkan W, Usananan P, Baimai V, Ahantarig A. Coxiella-like bacteria in fowl ticks from Thailand. Parasit Vectors. 2018;11(1):670.
10	No	Byun HR, Rieu MS, Han SW, et al. Ixodid ticks from wild and domestic animals in East and Central Asian flyways. Acta Trop. 2024;249:107091.
11	Yes	Diakou A, Norte AC, Lopes de Carvalho I, et al. Ticks and tick-borne pathogens in wild birds in Greece. Parasitol Res. 2016;115(5):2011-2016.
12	Yes	Wimbauer M, Bakkes DK, Wölfel S, et al. Rickettsia spp. in ticks (Acari: Ixodidae) from wild birds: First detection of Candidatus Rickettsia vini in Hesse, Germany. Ticks Tick Borne Dis. 2022;13(3):101908.
13	Yes	Miller MJ, Esser HJ, Loaiza JR, et al. Molecular Ecological Insights into Neotropical Bird-Tick Interactions. PLoS One. 2016;11(5):e0155989.
14	Yes	Endale H, Aliye S, Mathewos M, Adimasu W. Identification and estimation of the prevalence of ectoparasites of backyard chicken in Boloso Sore District, Wolaita zone, southern Ethiopia. Vet Parasitol Reg Stud Reports. 2023;42:100884
15	Yes	Sándor AD, Kalmár Z, Matei I, Ionică AM, Mărcuţan ID. Urban Breeding Corvids as Disseminators of Ticks and Emerging Tick-Borne Pathogens. Vector Borne Zoonotic Dis. 2017;17(2):152-154.
16	Yes	Dantas-Torres F, Braz ARDS, Sales KGDS, Sousa-Paula LC, Diniz GTN, Correia JMS. Tick infestation on birds in an urban Atlantic Forest fragment in north-eastern Brazil. Exp Appl Acarol. 2021;85(2-4):305-318.
17	No	Truong AT, Yoo MS, Min S, et al. Toxoplasma gondii and Rickettsia spp. in ticks collected from migratory birds in the Republic of Korea. Sci Rep. 2022;12(1):12672.
18	No	Fecchio A, Martins TF, Bell JA, et al. Host movement and time of year influence tick parasitism in Pantanal birds. Exp Appl Acarol. 2020;82(1):125-135.
19	No	Norte AC, de Carvalho IL, Ramos JA, Gonçalves M, Gern L, Núncio MS. Diversity and seasonal patterns of ticks parasitizing wild birds in western Portugal. Exp Appl Acarol. 2012;58(3):327-339.
20	No	Rahmani A, Laatamna A, Yu Z, et al. Molecular characterization and phylogenetic analysis of Argas persicus (Oken, 1818) (Acari: Argasidae) from domestic birds in eastern Algeria. Parasitol Res. 2023;122(1):275-284.
21	Yes	Drehmann M, Chitimia-Dobler L, Lindau A, et al. Ixodes frontalis: a neglected but ubiquitous tick species in Germany. Exp Appl Acarol. 2019;78(1):79-91.
22	Yes	Hornok S, Cutajar B, Takács N, et al. On the way between Africa and Europe: Molecular taxonomy of ticks collected from birds in Malta. Ticks Tick Borne Dis. 2022;13(5):102001.
23	No	Martínez-Sánchez ET, Cardona-Romero M, Ortiz-Giraldo M, et al. Rickettsia spp. in ticks (Acari: Ixodidae) from wild birds in Caldas, Colombia. Acta Trop. 2021;213:105733.
24	Yes	Pitó A, Bukor B, Győrig E, et al. Investigations of the tick burden on passeriform, water-associated and predatory birds reveal new tick-host associations and habitat-related factors of tick infestation. Parasit Vectors. 2024;17(1):144.
25	Yes	Keskin A, Erciyas-Yavuz K. A Preliminary Investigation on Ticks (Acari: Ixodidae) Infesting Birds in Kızılırmak Delta, Turkey. J Med Entomol. 2016;53(1):217-220.
26	No	Pandey M, Piedmonte NP, Vinci VC, Falco RC, Daniels TJ, Clark JA. First Detection of the Invasive Asian Longhorned Tick (Acari: Ixodidae) on Migratory Passerines in the Americas. J Med Entomol. 2022;59(6):2176-2181.
27	Yes	Azagi T, Klement E, Perlman G, et al. Francisella-Like Endosymbionts and Rickettsia Species in Local and Imported Hyalomma Ticks. Appl Environ Microbiol. 2017;83(18):e01302-17. Published 2017 Aug 31.
28	Yes	Choi CY, Kang CW, Kim EM, et al. Ticks collected from migratory birds, including a new record of Haemaphysalis formosensis, on Jeju Island, Korea. Exp Appl Acarol. 2014;62(4):557-566.
29	Yes	Kocianová E, Rusňáková Tarageľová V, Haruštiaková D, Špitalská E. Seasonal infestation of birds with immature stages of Ixodes ricinus and Ixodes arboricola. Ticks Tick Borne Dis. 2017;8(3):423-431.
30	Yes	Choi CY, Kim HC, Klein TA, Nam HY, Bing GC. Introduction of Non-Native Ticks Collected from Fresh Migratory Bird Carcasses on a Stopover Island in the Republic of Korea. Korean J Parasitol. 2022;60(1):57-63.
31	Yes	Di Lecce I, Bazzocchi C, Cecere JG, et al. Patterns of Midichloria infection in avian-borne African ticks and their trans-Saharan migratory hosts. Parasit Vectors. 2018;11(1):106. Published 2018 Feb 22.
32	Yes	Hamer SA, Goldberg TL, Kitron UD, et al. Wild birds and urban ecology of ticks and tick-borne pathogens, Chicago, Illinois, USA, 2005-2010. Emerg Infect Dis. 2012;18(10):1589-1595.
33	Yes	Domínguez L, Miranda RJ, Torres S, Moreno R, Ortega J, Bermúdez SE. Hard tick (Acari: Ixodidae) survey of Oleoducto trail, Soberania National Park, Panama. Ticks Tick Borne Dis. 2019;10(4):830-837.
34	Yes	Ciebiera O, Jerzak L, Nowak-Chmura M, Bocheński M. Ticks (Acari: Ixodida) on birds (Aves) migrating through the Polish Baltic coast. Exp Appl Acarol. 2019;77(2):241-251.
35	Yes	Nogueira BCF, Cassiano LA, Martins TF, Yamatogi RS, Ribon R, Campos AK. Ixodid diversity and detection of spotted fever group Rickettsia spp. in ticks collected on birds in the Brazilian Atlantic Forest. Acta Trop. 2022;236:106673.
36	Yes	Klitgaard K, Højgaard J, Isbrand A, Madsen JJ, Thorup K, Bødker R. Screening for multiple tick-borne pathogens in Ixodes ricinus ticks from birds in Denmark during spring and autumn migration seasons. Ticks Tick Borne Dis. 2019;10(3):546-552.
37	No	Zeringóta V, Maturano R, Santolin ÍD, et al. New host records of Haemaphysalis leporispalustris (Acari: Ixodidae) on birds in Brazil. Parasitol Res. 2016;115(5):2107-2110.
38	No	Kwak ML, Mintram K. The tick (Acari: Ixodidae) fauna of Herald's Beacon Islet, Australia. Exp Appl Acarol. 2017;71(1):97-102.
39	No	Ouchene N, Nebbak A, Ouchene-Khelifi NA, et al. Molecular detection of avian spirochete Borrelia anserina in Argas persicus ticks in Algeria. Comp Immunol Microbiol Infect Dis. 2020;68:101408.
40	Yes	Berthová L, Slobodník V, Slobodník R, et al. The natural infection of birds and ticks feeding on birds with Rickettsia spp. and Coxiella burnetii in Slovakia. Exp Appl Acarol. 2016;68(3):299-314.
41	Yes	Pascucci I, Di Domenico M, Capobianco Dondona G, et al. Assessing the role of migratory birds in the introduction of ticks and tick-borne pathogens from African countries: An Italian experience. Ticks Tick Borne Dis. 2019;10(6):101272.
42	No	Justice-Allen A, Orr K, Schuler K, McCarty K, Jacobson K, Meteyer C. Bald Eagle Nestling Mortality Associated with Argas radiatus and Argas ricei Tick Infestation and Successful Management with Nest Removal in Arizona, USA. J Wildl Dis. 2016;52(4):940-944.
43	Yes	Hamer SA, Hickling GJ, Sidge JL, Rosen ME, Walker ED, Tsao JI. Diverse Borrelia burgdorferi strains in a bird-tick cryptic cycle. Appl Environ Microbiol. 2011;77(6):1999-2007.
44	Yes	Fecchio A, Martins TF, Bell JA, et al. Low host specificity and lack of parasite avoidance by immature ticks in Brazilian birds. Parasitol Res. 2020;119(7):2039-2045.
45	No	Cerutti F, Modesto P, Rizzo F, et al. The microbiota of hematophagous ectoparasites collected from migratory birds. PLoS One. 2018;13(8):e0202270. Published 2018 Aug 27.
46	Yes	Keskin A, Erciyas-Yavuz K. Ticks (Acari: Ixodidae) Parasitizing Passerine Birds in Turkey With New Records and New Tick-Host Associations. J Med Entomol. 2019;56(1):156-161.
47	Yes	Bacak E, Ozsemir AC, Akyildiz G, et al. Bidirectional tick transport by migratory birds of the African-Western Palearctic flyway over Turkish Thrace: observation of the current situation and future projection. Parasitol Res. 2023;123(1):37. Published 2023 Dec 13.
48	Yes	HOOGSTRAAL H, KAISER MN, TRAYLOR MA, GUINDY E, GABER S. Ticks (Ixodidae) on birds migrating from Europe and Asia to Africa 1959-61. Bull World Health Organ. 1963;28(2):235-262.
49	Yes	Calvete C, Estrada R, Lucientes J, Estrada A. Ectoparasite ticks and chewing lice of red-legged partridge, Alectoris rufa, in Spain. Med Vet Entomol. 2003;17(1):33-37.
50	No	Marsot M, Henry PY, Vourc'h G, et al. Which forest bird species are the main hosts of the tick, Ixodes ricinus, the vector of Borrelia burgdorferi sensu lato, during the breeding season?. Int J Parasitol. 2012;42(8):781-788.
51	Yes	Rocha JM, de Oliveira PB, Martins TF, et al. Diversity of ticks and detection of Rickettsia amblyommatis infecting ticks on wild birds in anthropogenic landscapes in Bahia state, northeast Brazil. Exp Appl Acarol. 2021;84(1):227-239.
52	No	Mesquita GBA, Silva WLP, Fecchio A, Martins TF, Labruna MB, Dias RI. Amblyomma ticks consumed by a giant cowbird, Molothrus oryzivorus. Ticks Tick Borne Dis. 2020;11(4):101424.
53	No	Sgarioni AZ, Serafini PP, Pereira A, et al. A novel variant of Babesia sp. (Piroplasmida) as a hemoparasite in procellariiform seabirds. Parasitol Res. 2023;122(8):1935-1941.
54	No	Battisti E, Urach K, Hodžić A, et al. Zoonotic Pathogens in Ticks from Migratory Birds, Italy. Emerg Infect Dis. 2020;26(12):2986-2988.
55	No	Keskin A, Koprulu TK, Bursali A, Ozsemir AC, Yavuz KE, Tekin S. First record of Ixodes arboricola (Ixodida: Ixodidae) from Turkey with presence of Candidatus Rickettsia vini (Rickettsiales: Rickettsiaceae). J Med Entomol. 2014;51(4):864-867.
56	Yes	Elfving K, Olsen B, Bergström S, et al. Dissemination of spotted fever rickettsia agents in Europe by migrating birds. PLoS One. 2010;5(1):e8572.
57	No	Furness RW, Furness EN. Ixodes ricinus parasitism of birds increases at higher winter temperatures. J Vector Ecol. 2018;43(1):59-62.
58	No	Gómez-Díaz E, Morris-Pocock JA, González-Solís J, McCoy KD. Trans-oceanic host dispersal explains high seabird tick diversity on Cape Verde islands. Biol Lett. 2012;8(4):616-619.
59	No	Mărcuţan ID, Kalmár Z, Ionică AM, et al. Spotted fever group rickettsiae in ticks of migratory birds in Romania. Parasit Vectors. 2016;9(1):294. Published 2016 May 20.
60	No	Franke J, Moldenhauer A, Hildebrandt A, Dorn W. Are birds reservoir hosts for Borrelia afzelii?. Ticks Tick Borne Dis. 2010;1(2):109-112.
61	Yes	Ji SR, Byun HR, Rieu MS, et al. First detection of Bandavirus dabieense in ticks collected from migratory birds in the Republic of Korea. Acta Trop. 2024;257:107279.
62	Yes	Ogrzewalska M, Uezu A, Jenkins CN, Labruna MB. Effect of forest fragmentation on tick infestations of birds and tick infection rates by rickettsia in the Atlantic forest of Brazil. Ecohealth. 2011;8(3):320-331.
63	No	Luttrell MP, Creekmore LH, Mertins JW. Avian tick paralysis caused by Ixodes brunneus in the southeastern United States. J Wildl Dis. 1996;32(1):133-136.
64	No	Maturano R, Faccini JL, Daemon E, Fazza PO, Bastos RR. Additional information about tick parasitism in Passeriformes birds in an Atlantic Forest in southeastern Brazil. Parasitol Res. 2015;114(11):4181-4193.
65	No	Labruna MB, Sanfilippo LF, Demetrio C, et al. Ticks collected on birds in the state of São Paulo, Brazil. Exp Appl Acarol. 2007;43(2):147-160.
66	Yes	Bjöersdorff A, Bergström S, Massung RF, Haemig PD, Olsen B. Ehrlichia-infected ticks on migrating birds. Emerg Infect Dis. 2001;7(5):877-879.
67	Yes	Borşan SD, Toma-Naic A, Péter Á, Sándor AD, Peștean C, Mihalca AD. Impact of abiotic factors, habitat type and urban wildlife on the ecology of hard ticks (Acari: Ixodidae) in urban and peri-urban habitats. Parasit Vectors. 2020;13(1):476.
68	Yes	Comstedt P, Bergström S, Olsen B, et al. Migratory passerine birds as reservoirs of Lyme borreliosis in Europe. Emerg Infect Dis. 2006;12(7):1087-1095.
69	No	Levine JF, Sonenshine DE, Nicholson WL, Turner RT. Borrelia burgdorferi in ticks (Acari: Ixodidae) from coastal Virginia. J Med Entomol. 1991;28(5):668-674.
70	No	Menegon M, Casale F, Mancuso E, et al. Argas ticks (Ixodida: Argasidae) on migratory birds from Africa: first record of a genotype close to Argas africolumbae in Italy. Ticks Tick Borne Dis. 2023;14(5):102205.
71	Yes	Rand PW, Lacombe EH, Smith RP Jr, Ficker J. Participation of birds (Aves) in the emergence of Lyme disease in southern Maine. J Med Entomol. 1998;35(3):270-276.
72	Yes	Arzua M, Navarro Da Silva MA, Famadas KM, Beati L, Barros-Battesti DM. Amblyomma aureolatum and Ixodes auritulus (Acari: Ixodidae) on birds in southern Brazil, with notes on their ecology. Exp Appl Acarol. 2003;31(3-4):283-296.
73	Yes	Hasle G, Bjune G, Edvardsen E, et al. Transport of ticks by migratory passerine birds to Norway. J Parasitol. 2009;95(6):1342-1351.
74	Yes	Hornok S, Csörgő T, de la Fuente J, et al. Synanthropic birds associated with high prevalence of tick-borne rickettsiae and with the first detection of Rickettsia aeschlimannii in Hungary. Vector Borne Zoonotic Dis. 2013;13(2):77-83.
75	No	Palomar AM, Portillo A, Mazuelas D, et al. Molecular analysis of Crimean-Congo hemorrhagic fever virus and Rickettsia in Hyalomma marginatum ticks removed from patients (Spain) and birds (Spain and Morocco), 2009-2015. Ticks Tick Borne Dis. 2016;7(5):983-987.
76	No	Main AJ, Downs WG, Shope RE, Wallis RC. Avian arboviruses of the Witless Bay seabird Sanctuary, Newfoundland, Canada. J Wildl Dis. 1976;12(2):182-194.
77	Yes	Durden LA, Oliver JH Jr, Kinsey AA. Ticks (Acari: Ixodidae) and spirochetes (spirochaetaceae: spirochaetales) recovered from birds on a Georgia Barrier Island. J Med Entomol. 2001;38(2):231-236.
78	Yes	Schneider SC, Parker CM, Miller JR, Page Fredericks L, Allan BF. Assessing the Contribution of Songbirds to the Movement of Ticks and Borrelia burgdorferi in the Midwestern United States During Fall Migration. Ecohealth. 2015;12(1):164-173.
79	No	Pietzsch ME, Mitchell R, Jameson LJ, et al. Preliminary evaluation of exotic tick species and exotic pathogens imported on migratory birds into the British Isles. Vet Parasitol. 2008;155(3-4):328-332.
80	No	Pacheco RC, Arzua M, Nieri-Bastos FA, et al. Rickettsial infection in ticks (Acari: Ixodidae) collected on birds in southern Brazil. J Med Entomol. 2012;49(3):710-716.
81	No	Heller EL, Wright CL, Nadolny RM, Hynes WL, Gaff HD, Walters EL. New Records of Ixodes affinis (Acari: Ixodidae) Parasitizing Avian Hosts in Southeastern Virginia. J Med Entomol. 2016;53(2):441-445.
82	Yes	England ME, Phipps P, Medlock JM, et al. Hyalomma ticks on northward migrating birds in southern Spain: Implications for the risk of entry of Crimean-Congo haemorrhagic fever virus to Great Britain. J Vector Ecol. 2016;41(1):128-134.
83	No	Mancini F, Toma L, Ciervo A, et al. Virus investigation in ticks from migratory birds in Italy. New Microbiol. 2013;36(4):433-434.
84	No	Llopis IV, Tomassone L, Grego E, Silvano F, Rossi L. Investigation into Usutu and West Nile viruses in ticks from wild birds in Northwestern Italy, 2012-2014. New Microbiol. 2017;40(1):56-57.
85	No	Cumbie AN, Walters EL, Gaff HD, Hynes WL. First report of Candidatus Rickettsia mendelii in Ixodes brunneus from the United States. Ticks Tick Borne Dis. 2020;11(1):101309.
86	No	Van Oosten AR, Heylen DJ, Matthysen E. Host specificity of a bird-specialised endophilic ectoparasite, the tree-hole tick Ixodes arboricola. Parasitol Res. 2014;113(12):4397-4405.
87	Yes	Labbé Sandelin L, Tolf C, Larsson S, et al. Candidatus Neoehrlichia mikurensis in Ticks from Migrating Birds in Sweden. PLoS One. 2015;10(7):e0133250.
88	Yes	Kollars TM Jr, Oliver JH Jr, Durden LA, Kollars PG. Host association and seasonal activity of Amblyomma americanum (Acari: Ixodidae) in Missouri. J Parasitol. 2000;86(5):1156-1159.
89	No	Hornok S, Kováts D, Flaisz B, et al. An unexpected advantage of insectivorism: insect moulting hormones ingested by song birds affect their ticks. Sci Rep. 2016;6:23390.
90	Yes	Falchi A, Dantas-Torres F, Lorusso V, Malia E, Lia RP, Otranto D. Autochthonous and migratory birds as a dispersion source for Ixodes ricinus in southern Italy. Exp Appl Acarol. 2012;58(2):167-174.
91	No	Mitra SS, Buckley PA, Buckley FG, Ginsberg HS. Highly variable acquisition rates of Ixodes scapularis (Acari: Ixodidae) by birds on an Atlantic barrier island. J Med Entomol. 2010;47(6):1019-1027.
92	No	Franke J, Fritzsch J, Tomaso H, Straube E, Dorn W, Hildebrandt A. Coexistence of pathogens in host-seeking and feeding ticks within a single natural habitat in Central Germany. Appl Environ Microbiol. 2010;76(20):6829-6836.
93	No	Tolesano-Pascoli GV, Torga K, Franchin AG, et al. Ticks on birds in a forest fragment of Brazilian cerrado (savanna) in the municipality of Uberlândia, State of Minas Gerais, Brazil. Rev Bras Parasitol Vet. 2010;19(4):244-248.
94	No	Barton TR, Harris MP, Wanless S, Elston DA. The activity periods and life-cycle of the tick Ixodes uriae (Acari: Ixodidae) in relation to host breeding strategies. Parasitology. 1996;112 ( Pt 6):571-580.
95	Yes	Jameson LJ, Morgan PJ, Medlock JM, Watola G, Vaux AG. Importation of Hyalomma marginatum, vector of Crimean-Congo haemorrhagic fever virus, into the United Kingdom by migratory birds. Ticks Tick Borne Dis. 2012;3(2):95-99.
96	Yes	Kinsey AA, Durden LA, Oliver JH Jr. Tick infestations of birds in coastal Georgia and Alabama. J Parasitol. 2000;86(2):251-254.
97	Yes	Frenot Y, de Oliveira E, Gauthier-Clerc M, Deunff J, Bellido A, Vernon P. Life cycle of the tick Ixodes uriae in penguin colonies: relationships with host breeding activity. Int J Parasitol. 2001;31(10):1040-1047.
98	Yes	Duffy DC, Daturi A. Diel rhythms of tick parasitism on incubating African penguins. Med Vet Entomol. 1987;1(1):103-106.
99	No	Schwan TG, Corwin MD, Brown SJ. Argas (Argas) monolakensis, new species (Acari: Ixodoidea: Argasidae), a parasite of California gulls on islands in Mono Lake, California: description, biology, and life cycle. J Med Entomol. 1992;29(1):78-97.
100	No	Nicholls TH, Callister SM. Lyme disease spirochetes in ticks collected from birds in midwestern United States. J Med Entomol. 1996;33(3):379-384.
101	Yes	Ramirez DG, Luz HR, Muñoz-Leal S, et al. Immature ticks on wild birds and the molecular detection of a novel Rickettsia strain in the Ibitipoca State Park, southeastern Brazil. Exp Appl Acarol. 2020;81(3):457-467.
102	Yes	Luz HR, Faccini JL, Landulfo GA, Berto BP, Ferreira I. Bird ticks in an area of the Cerrado of Minas Gerais State, southeast Brazil. Exp Appl Acarol. 2012;58(1):89-99.
103	Yes	Dick TA. Ectoparasites of sharp-tailed grouse, Pediocetes phasianellus. J Wildl Dis. 1981;17(2):229-235.
104	No	Eley SM, Nuttall PA. Isolation of an English uukuvirus (family Bunyaviridae). J Hyg (Lond). 1984;93(2):313-316.
105	Yes	Klich M, Lankester MW, Wu KW. Spring migratory birds (Aves) extend the northern occurrence of blacklegged tick (Acari:Ixodidae). J Med Entomol. 1996;33(4):581-585.
106	Yes	Battaly GR, Fish D. Relative importance of bird species as hosts for immature Ixodes dammini (Acari: Ixodidae) in a suburban residential landscape of southern New York State. J Med Entomol. 1993;30(4):740-747.
107	No	Nuttall PA, Kelly TC, Carey D, Moss SR, Harrap KA. Mixed infections with tick-borne viruses in a seabird colony in Eire. Arch Virol. 1984;79(1-2):35-44.
108	No	Santos-Silva MM, Sousa R, Santos AS, Melo P, Encarnação V, Bacellar F. Ticks parasitizing wild birds in Portugal: detection of Rickettsia aeschlimannii, R. helvetica and R. massiliae. Exp Appl Acarol. 2006;39(3-4):331-338.
109	Yes	Elias SP, Smith RP Jr, Morris SR, Rand PW, Lubelczyk C, Lacombe EH. Density of Ixodes scapularis ticks on Monhegan Island after complete deer removal: a question of avian importation?. J Vector Ecol. 2011;36(1):11-23.
110	Yes	Keve G, Csörgő T, Kováts D, Hornok S. Long term evaluation of factors influencing the association of ixodid ticks with birds in Central Europe, Hungary. Sci Rep. 2024;14(1):4958.
111	Yes	Perez CA, Almeida AF, Almeida A, et al. Carrapatos do gênero Amblyomma (Acari: Ixodidae) e suas relações com os hospedeiros em área endêmica para Febre Maculosa no estado de São Paulo [Ticks of genus Amblyomma (Acari: Ixodidae) and their relationship with hosts in endemic area for spotted fever in the State of São Paulo]. Rev Bras Parasitol Vet. 2008;17(4):210-217.
112	Yes	Ogrzewalska M, Pacheco RC, Uezu A, Richtzenhain LJ, Ferreira F, Labruna MB. Ticks (Acari: Ixodidae) infesting birds in an Atlantic rain forest region of Brazil. J Med Entomol. 2009;46(5):1225-1229.
113	No	Hildebrandt A, Franke J, Meier F, Sachse S, Dorn W, Straube E. The potential role of migratory birds in transmission cycles of Babesia spp., Anaplasma phagocytophilum, and Rickettsia spp. Ticks Tick Borne Dis. 2010;1(2):105-107.
114	Yes	Humair PF, Turrian N, Aeschlimann A, Gern L. Ixodes ricinus immatures on birds in a focus of Lyme borreliosis. Folia Parasitol (Praha). 1993;40(3):237-242.
115	Yes	Gryczyńska A, Polaczyk J, Welc-Falęciak R. Toxoplasma gondii infection in ticks infesting migratory birds: the blackbird (Turdus merula) and the song thrush (Turdus philomelos). Exp Appl Acarol. 2024;92(2):233-240.
116	Yes	Manweiler SA, Lane RS, Block WM, Morrison ML. Survey of birds and lizards for ixodid ticks (Acari) and spirochetal infection in northern California. J Med Entomol. 1990;27(6):1011-1015.
117	Yes	Ishiguro F, Takada N, Masuzawa T, Fukui T. Prevalence of Lyme disease Borrelia spp. in ticks from migratory birds on the Japanese mainland. Appl Environ Microbiol. 2000;66(3):982-986.
118	Yes	Hasle G, Horak IG, Grieve G, Leinaas HP, Clarke F. Ticks collected from birds in the northern provinces of South Africa, 2004-2006. Onderstepoort J Vet Res. 2009;76(2):167-175.
119	Yes	Teel PD, Hopkins SW, Donahue WA, Strey OF. Population dynamics of immature Amblyomma maculatum (Acari: Ixodidae) and other ectoparasites on meadowlarks and northern bobwhite quail resident to the coastal prairie of Texas. J Med Entomol. 1998;35(4):483-488.
120	Yes	Capek M, Literak I, Kocianova E, et al. Ticks of the Hyalomma marginatum complex transported by migratory birds into Central Europe. Ticks Tick Borne Dis. 2014;5(5):489-493.
121	Yes	Dubska L, Literak I, Kocianova E, et al. Synanthropic birds influence the distribution of Borrelia species: analysis of Ixodes ricinus ticks feeding on passerine birds. Appl Environ Microbiol. 2011;77(3):1115-1117.
122	Yes	HOOGSTRAAL H, KAISER MN, TRAYLOR MA, GABER S, GUINDY E. Ticks (Ixodoidea) on birds migrating from Africa to Europe and Asia. Bull World Health Organ. 1961;24(2):197-212.
123	Yes	HOOGSTRAAL H, KAISER MN. Ticks from European-Asiatic birds migrating through Egypt into Africa. Science. 1961;133(3448):277-278.
124	Yes	Arzua M, Barros-Battesti DM. Parasitism of Ixodes (Multidentatus) auritulus Neumann (Acari: Ixodidae) on birds from the city of Curitiba, State of Paraná, Southern Brazil. Mem Inst Oswaldo Cruz. 1999;94(5):597-603.
125	Yes	Scott MC, Rosen ME, Hamer SA, et al. High-prevalence Borrelia miyamotoi infection among [corrected] wild turkeys (Meleagris gallopavo) in Tennessee. J Med Entomol. 2010;47(6):1238-1242.
126	Yes	Kipp S, Goedecke A, Dorn W, Wilske B, Fingerle V. Role of birds in Thuringia, Germany, in the natural cycle of Borrelia burgdorferi sensu lato, the Lyme disease spirochaete. Int J Med Microbiol. 2006;296 Suppl 40:125-128.
127	Yes	Nakao M, Miyamoto K, Fukunaga M. Lyme disease spirochetes in Japan: enzootic transmission cycles in birds, rodents, and Ixodes persulcatus ticks. J Infect Dis. 1994;170(4):878-882.
128	No	Wright SA, Thompson MA, Miller MJ, et al. Ecology of Borrelia burgdorferi in ticks (Acari: Ixodidae), rodents, and birds in the Sierra Nevada foothills, Placer County, California. J Med Entomol. 2000;37(6):909-918.
129	No	Reeves WK, Loftis AD, Sanders F, et al. Borrelia, Coxiella, and Rickettsia in Carios capensis (Acari: Argasidae) from a brown pelican (Pelecanus occidentalis) rookery in South Carolina, USA. Exp Appl Acarol. 2006;39(3-4):321-329.
130	No	Estrada-Peña A, Oteo JA, Estrada-Peña R, et al. Borrelia burgdorferi sensu lato in ticks (Acari: Ixodidae) from two different foci in Spain. Exp Appl Acarol. 1995;19(3):173-180.
131	Yes	Horak IG, MacIvor KM. The scrub hare, a reliable indicator of the presence of Hyalomma ticks in the Cape Province. J S Afr Vet Assoc. 1987;58(1):15-19.
132	No	St George TD, Cybinski DH, Main AJ, McKilligan N, Kemp DH. Isolation of a new arbovirus from the tick Argas robertsi from a cattle egret (Bubulcus ibis coromandus) colony in Australia. Aust J Biol Sci. 1984;37(3):85-89.
133	Yes	HOOGSTRAAL H, TRAYLOR MA, GABER S, MALAKATIS G, GUINDY E, HELMY I. TICKS (IXODIDAE) ON MIGRATING BIRDS IN EGYPT, SPRING AND FALL 1962. Bull World Health Organ. 1964;30(3):355-367.
134	No	McCoy KD, Tirard C, Michalakis Y. Spatial genetic structure of the ectoparasite Ixodes uriae within breeding cliffs of its colonial seabird host. Heredity (Edinb). 2003;91(4):422-429.
135	Yes	Millán J, Gortazar C, Martín-Mateo MP, Villafuerte R. Comparative survey of the ectoparasite fauna of wild and farm-reared red-legged partridges ( Alectoris rufa), with an ecological study in wild populations. Parasitol Res. 2004;93(1):79-85.
136	No	Franke J, Meier F, Moldenhauer A, et al. Retracted: Established and emerging pathogens in Ixodes ricinus ticks collected from birds on a conservation island in the Baltic Sea[J]. Medical and Veterinary Entomology, 2010, 24(4): 425-432.
137	Yes	Barros-Battesti DM, Arzua M, Pichorim M, Keirans JE. Ixodes (Multidentatus) paranaensis n. sp. (Acari: Ixodidae) a parasite of Streptoprocne biscutata (Sclater 1865) (Apodiformes: Apodidae) birds in Brazil. Mem Inst Oswaldo Cruz. 2003;98(1):93-102.
138	No	Takahashi M, Misumi H, Tsurumi M, Uchikawa K. Ixodes philipi: redescription of female and first description of male, with records from streaked shearwater in Japan (Acarina: Ixodidae). J Med Entomol. 2005;42(3):213-217.
139	No	Van Niekerk DJ, Fourie LJ, Horak IG. Birds as hosts of immature ixodid ticks in Free State Province, South Africa. Onderstepoort J Vet Res. 2006;73(2):123-130.
140	Yes	Olsén B, Jaenson TG, Noppa L, Bunikis J, Bergström S. A Lyme borreliosis cycle in seabirds and Ixodes uriae ticks. Nature. 1993;362(6418):340-342.
141	No	St George TD, Standfast HA, Doherty RL, Carley JG, Fillipich C, Brandsma J. The isolation of Saumarez Reef virus, a new flavivirus, from bird ticks Ornithodoros capensis and Ixodes eudyptidis in Australia. Aust J Exp Biol Med Sci. 1977;55(5):493-499.
142	No	Horak IG, Knight MM. A comparison of the tick burdens of wild animals in a nature reserve and on an adjacent farm where tick control is practised. J S Afr Vet Assoc. 1986;57(4):199-203.
143	Yes	Smith RP Jr, Rand PW, Lacombe EH, Morris SR, Holmes DW, Caporale DA. Role of bird migration in the long-distance dispersal of Ixodes dammini, the vector of Lyme disease. J Infect Dis. 1996;174(1):221-224.
144	No	Di Iorio O, Turienzo P, Nava S, et al. Asthenes dorbignyi (Passeriformes: Furnariidae) host of Argas neghmei (Acari: Argasidae). Exp Appl Acarol. 2010;51(4):419-422.
145	Yes	Santolin ID, Luz HR, Alchorne NM, et al. Ticks on birds caught on the campus of the Federal Rural University of Rio de Janeiro, Brazil. Rev Bras Parasitol Vet. 2012;21(3):213-218.
146	No	Mathers A, Smith RP, Cahill B, et al. Strain diversity of Borrelia burgdorferi in ticks dispersed in North America by migratory birds. J Vector Ecol. 2011;36(1):24-29.
147	No	Estrada-Peña A, Venzal JM, González-Acuña D, Guglielmone AA. Argas (Persicargas) keiransi n. sp. (Acari: Argasidae), a parasite of the Chimango, Milvago c. chimango (Aves: Falconiformes) in Chile. J Med Entomol. 2003;40(6):766-769.
148	Yes	Foley-Fisher M, Phipps P, Medlock JM, et al. Ticks on northward migrating birds in southern Spain during spring, 2011. J Vector Ecol. 2012;37(2):478-480.
149	Yes	Bergström S, Haemig PD, Olsen B. Increased mortality of black-browed albatross chicks at a colony heavily-infested with the tick Ixodes uriae. Int J Parasitol. 1999;29(9):1359-1361.
150	No	Keirans JE, Durden LA, Hopla CE. Description of the immature stages of Ixodes (Pholeoixodes) baergi (Acari: Ixodidae), a parasite of cliff swallows in the United States. J Med Entomol. 1993;30(4):735-739.
151	No	Sonenshine DE, Clifford CM. Contrasting incidence of Rocky Mountain spotted fever in ticks infesting wild birds in eastern U.S. Piedmont and coastal areas, with notes on the ecology of these ticks. J Med Entomol. 1973;10(5):497-502.
152	No	Marshall AG, Nelson BC. Bird ectoparasites from South Farallon Island, California. J Med Entomol. 1967;4(3):335-338.
153	No	Keirans JE, Hutcheson HJ, Oliver JH Jr. Ornithodoros (Alectorobius) capensis Neumann (Acari: Ixodoidea: Argasidae), a parasite of seabirds, established along the southeastern seacoast of the United States. J Med Entomol. 1992;29(2):371-373.
154	No	Cook B. Hosts of Argas cooleyi and Ornithodoros concanensis (Acarina: Argasidae) in a cliff-face habitat. J Med Entomol. 1972;9(4):315-317.
155	No	Luz HR, Faccini JL, Landulfo GA, Costa Neto SF, Famadas KM. New records for Amblyomma sculptum (Ixodidae) on non-passerine birds in Brazil. Rev Bras Parasitol Vet. 2016;25(1):124-126.
156	No	Hoogstraal H, Kaiser MN, Easton ER. Ornithodoros (Alectorobius) capensis Neumann (Ixodoidea: Argasidae) parasitizing a human and birds nesting on islands in East African lakes. J Med Entomol. 1976;12(6):703-704.
157	No	Hoogstraal H, Kaiser MN, Walker JB, Ledger JA, Converse JD, Rica RC. Observations on the subgenus Argas (Ixodoidea: Argasidae: Argas). 10. A. (A.) africolumbae, n. sp., a Pretoria virus-infected parasite of birds in southern and eastern Africa. J Med Entomol. 1975;12(2):194-201.
158	No	Yamaguti N, Clifford CM, Tipton VJ. Argas (Argas) japonicus, new species, associated with swallows in Japan and Korea. (Ixodoidea Argasidae). J Med Entomol. 1968;5(4):453-459.
159	No	Jacobs SC, Carey D, Chastel C, Schwan TG, Nuttall PA. Characterization of orbiviruses of the Kemerovo serogroup: isolations and serological comparisons. Arch Virol. 1986;91(1-2):107-116.
160	Yes	Mock DE, Applegate RD, Fox LB. Preliminary survey of ticks (Acari: Ixodidae) parasitizing wild turkeys (Aves: Phasianidae) in eastern Kansas. J Med Entomol. 2001;38(1):118-121.
161	No	Schwan TG, Oprandy JJ, Main AJ. Mono Lake virus infecting Argas ticks (Acari: Argasidae) associated with California gulls breeding on islands in Mono Lake, California. J Med Entomol. 1988;25(5):381-387.
162	No	Clifford CM, Kohls GM, Hoogstraal H. Ixodes walkerae, n. sp., from a bird in Kenya (Acarina: Ixodidae). J Med Entomol. 1968;5(4):513-514.
163	No	Varma MG, Bowen ET, Simpson DI, Casals J. Zirga virus, a new arbovirus isolated from bird-infesting ticks. Nature. 1973;244(5416):452.
164	No	Keirans JE, Clifford CM, Hoogstraal H. Ornithodoros (Alectorobius) yunkeri, new species (Acari: Ixodoidea: Argasidae), from seabirds and nesting sites in the Galapagos Islands. J Med Entomol. 1984;21(3):344-350.
165	No	Guiguen C, Beaucournu JC. Description du male d'Ixodes (Scaphixodes) unicavatus Neumann, 1908 (Acarina, Ixodidae) [Description of the male Ixodes (Scaphixodes) unicavatus Neumann, 1908 (Acarina, Ixodidae)]. Ann Parasitol Hum Comp. 1984;59(3):271-275.
166	Yes	Guglielmone AA, Mosa SG. Predation of ticks of the Rhipicephalus sanguineus (Latreille, 1806) group and Boophilus microplus (Canestrini, 1888) (Acari: Ixodidae) by Nothura Temminck, 1815 (Aves: Tinamidae) in Salta, Argentina. Folia Parasitol (Praha). 1991;38(2):114.
167	No	Karbowiak G, Supergan M. The new locality of Argas reflexus Fabricius, 1794 in Warsaw, Poland. Wiad Parazytol. 2007;53(2):143-144.
168	No	Keirans JE, Radovsky FJ, Clifford CM. Argas (Argas) monachus, new species (Ixodoidea: Argasidae), from nests of the monk parakeet, Myiopsitta monachus, in Argentina. J Med Entomol. 1973;10(5):511-516.
169	Yes	Mather TN, Telford SR 3rd, MacLachlan AB, Spielman A. Incompetence of catbirds as reservoirs for the Lyme disease spirochete (Borrelia burgdorferi). J Parasitol. 1989;75(1):66-69.
170	Yes	Barré N, Garris GI, Borel G, Camus E. Hosts and population dynamics of Amblyomma variegatum (Acari: Ixodidae) on Guadeloupe, French West Indies. J Med Entomol. 1988;25(2):111-115.
171	No	Eads RB, Borom M. Host and distributional records for the tick Amblyomma inornatum (Banks) (Acarina: Ixodidae), with descriptions of the immature stages. J Med Entomol. 1975;12(5):493-496.
172	Yes	Mariana A, Zuraidawati Z, Ho TM, et al. A survey of ectoparasites in Gunung Stong Forest Reserve, Kelantan, Malaysia. Southeast Asian J Trop Med Public Health. 2005;36(5):1125-1131.
173	No	Kohls GM. A new sea bird tick, Ixodes amersoni, from Phoenix Island (Acarina: Ixodidae). J Med Entomol. 1966;3(1):38-40.
174	No	Hoogstraal H, Kaiser MN, Kohls GM. The subgenus Persicargas (Ixodoidea, Argasidae, Argas), 5. A. (P.) zumpti, new species, a parasite of the South African cape vulture. Ann Entomol Soc Am. 1968;61(3):744-751.
175	No	Brillhart DB, McKown RD. First record of Ixodes brunneus in Kansas. J Wildl Dis. 1991;27(4):727.
176	No	CLIFFORD CM, HOOGSTRAAL H. THE OCCURRENCE OF IXODES ARBORICOLA SCHULZE AND SCHLOTTKE (IXODOIDEA: IXODIDAE) IN AFRICA ON NORTHWARD MIGRATING BIRDS. J Med Entomol. 1965;2:37-40.
177	No	Howell FG. The roles of host-related stimuli in the behavior of Argas cooleyi (Acarina: Argasidae). J Med Entomol. 1975;11(6):715-723.
178	No	Hoogstraal H. Ixodes Jacksoni n. sp. (Ixodoidea: Ixodidae), a nest parasite of the spotted cormorant, Phalacrocorax punctatus (Sparrman), in New Zealand. J Med Entomol. 1967;4(1):37-41.
179	No	Corn JL, Barré N, Thiebot B, Creekmore TE, Garris GI, Nettles VF. Potential role of cattle egrets, Bubulcus ibis (Ciconiformes: Ardeidae), in the dissemination of Amblyomma variegatum (Acari: Ixodidae) in the eastern Caribbean. J Med Entomol. 1993;30(6):1029-1037.
180	No	Pettersson JH, Ellström P, Ling J, et al. Circumpolar diversification of the Ixodes uriae tick virome. PLoS Pathog. 2020;16(8):e1008759.
181	No	McCoy KD, Tirard C. Isolation and characterization of microsatellites in the seabird ectoparasite Ixodes uriae. Mol Ecol. 2000;9(12):2213-2214.
182	Yes	Weisbrod AR, Johnson RC. Lyme disease and migrating birds in the Saint Croix River Valley. Appl Environ Microbiol. 1989;55(8):1921-1924.
183	No	Elston DA, Moss R, Boulinier T, Arrowsmith C, Lambin X. Analysis of aggregation, a worked example: numbers of ticks on red grouse chicks. Parasitology. 2001;122(Pt 5):563-569.
184	No	Tsapko NV. Parazitologiia. 2017;51(2):104-120.
185	No	Descamps, Sébastien. “Winter temperature affects the prevalence of ticks in an Arctic seabird.” PloS one vol. 8,6 e65374. 4 Jun. 2013.
186	Yes	Newman, Erica A et al. “Borrelia burgdorferi sensu lato spirochetes in wild birds in northwestern California: associations with ecological factors, bird behavior and tick infestation.” PloS one vol. 10,2 e0118146. 25 Feb. 2015.
187	No	Sándor, Attila D et al. “Five ixodid tick species including two morphotypes of Rhipicephalus turanicus on nestlings of Eurasian eagle owl (Bubo bubo) from south-eastern Bulgaria.” Parasites & vectors vol. 14,1 334. 26 Jun. 2021.
188	No	Douglas, Hector D 3rd. “Measurement of chemical emissions in crested auklets (Aethia cristatella).” Journal of chemical ecology vol. 32,11 (2006): 2559-67.
189	No	Heylen, D J A et al. “Seasonal feeding activity of the tree-hole tick, Ixodes arboricola.” Parasitology vol. 141,8 (2014): 1044-51.
190	No	Mannelli, A et al. “Ixodes dammini (Acari: Ixodidae) infestation on medium-sized mammals and blue jays in northwestern Illinois.” Journal of medical entomology vol. 30,5 (1993): 950-2.
191	No	Nuttall, P A et al. “Orbi- and bunyaviruses from a puffin colony in the Outer Hebrides.” Archives of virology vol. 74,4 (1982): 259-68.
192	No	Kwak, M L, and C Madden. “The first record of infestation by a native tick (Acari: Ixodidae) on the Australian emu (Dromaius novaehollandiae) and a review of tick paralysis in Australian birds.” Experimental & applied acarology vol. 73,1 (2017): 103-107.
193	Yes	Norte, A C et al. “Birds as reservoirs for Borrelia burgdorferi s.l. in Western Europe: circulation of B. turdi and other genospecies in bird-tick cycles in Portugal.” Environmental microbiology vol. 15,2 (2013): 386-97.
194	Yes	Brinkerhoff, R Jory et al. “Regional variation in immature Ixodes scapularis parasitism on North American songbirds: implications for transmission of the Lyme pathogen, Borrelia burgdorferi.” Journal of medical entomology vol. 48,2 (2011): 422-8.
195	Yes	Tolesano-Pascoli, Graziela et al. “Ticks (Acari: Ixodidae) on swifts (Apodiformes: Apodidae) in Minas Gerais, southeastern Brazil.” Experimental & applied acarology vol. 64,2 (2014): 259-63.
196	No	Hahn, Micah B et al. “Establishing a baseline for tick surveillance in Alaska: Tick collection records from 1909-2019.” Ticks and tick-borne diseases vol. 11,5 (2020): 101495.
197	No	Tufts, Danielle M, and Maria A Diuk-Wasser. “First hemispheric report of invasive tick species Haemaphysalis punctata, first state report of Haemaphysalis longicornis, and range expansion of native tick species in Rhode Island, USA.” Parasites & vectors vol. 14,1 394. 10 Aug. 2021.
198	Yes	Leblebicioglu, Hakan et al. “Role of migratory birds in spreading Crimean-Congo hemorrhagic fever, Turkey.” Emerging infectious diseases vol. 20,8 (2014): 1331-4.
199	Yes	Literak, Ivan et al. “Winter infestation of wild birds by ticks and chiggers (Acari: Ixodidae, Trombiculidae) in the Czech Republic.” Parasitology research vol. 101,6 (2007): 1709-11.
200	No	Hornok, Sándor et al. “Molecular-phylogenetic analyses of Ixodes species from South Africa suggest an African origin of bird-associated exophilic ticks (subgenus Trichotoixodes).” Parasites & vectors vol. 16,1 392. 28 Oct. 2023.
201	No	Margos, Gabriele et al. “Genome diversity of Borrelia garinii in marine transmission cycles does not match host associations but reflects the strains evolutionary history.” Infection, genetics and evolution : journal of molecular epidemiology and evolutionary genetics in infectious diseases vol. 115 (2023): 105502.
202	No	Wodecka, Beata, and Bogumila Skotarczak. “Identification of host blood-meal sources and Borrelia in field-collected Ixodes ricinus ticks in north-western Poland.” Annals of agricultural and environmental medicine : AAEM vol. 23,1 (2016): 59-63.
203	No	Hasle, Gunnar et al. “Mitochondrial DNA in Ixodus ricinus (Acari: Ixodidae) on birds reflects ticks' transportation routes to Lista, Norway.” Ticks and tick-borne diseases vol. 12,1 (2021): 101553.
204	Yes	Ogrzewalska, Maria et al. “Rickettsia bellii in ticks Amblyomma varium Koch, 1844, from birds in Peru.” Ticks and tick-borne diseases vol. 3,4 (2012): 254-6.
205	Yes	Ogrzewalska, Maria et al. “Rickettsial infections in ticks from wild birds in Paraguay.” Ticks and tick-borne diseases vol. 5,2 (2014): 83-9.
206	Yes	Literak, Ivan et al. “Ticks on passerines from the Archipelago of the Azores as hosts of borreliae and rickettsiae.” Ticks and tick-borne diseases vol. 6,5 (2015): 607-10.
207	Yes	Mikryukova, Tamara P et al. “Surveillance of tick-borne encephalitis virus in wild birds and ticks in Tomsk city and its suburbs (Western Siberia).” Ticks and tick-borne diseases vol. 5,2 (2014): 145-51.
208	Yes	Gonzalez-Acuña, Daniel et al. “First record of immature stages of Amblyomma tigrinum (Acari: Ixodidae) on wild birds in Chile.” Experimental & applied acarology vol. 33,1-2 (2004): 153-6.
209	Yes	Sándor, Attila D et al. “Do the ticks of birds at an important migratory hotspot reflect the seasonal dynamics of Ixodes ricinus at the migration initiation site? A case study in the Danube Delta.” PloS one vol. 9,2 e89378. 19 Feb. 2014.
210	Yes	Busi, Ana et al. “Ticks (Acari: Ixodidae) on resident and migratory wild birds in Orinoquia region, Colombia.” Acta tropica vol. 254 (2024): 107210.
211	No	Hasle, Gunnar et al. “Transport of Ixodes ricinus infected with Borrelia species to Norway by northward-migrating passerine birds.” Ticks and tick-borne diseases vol. 2,1 (2011): 37-43.
212	Yes	Lane, Robert S et al. “Wild turkey (Meleagris gallopavo) as a host of ixodid ticks, lice, and Lyme disease spirochetes (Borrelia burgdorferi sensu lato) in California state parks.” Journal of wildlife diseases vol. 42,4 (2006): 759-71.
213	Yes	Bergström, S et al. “Distribution and abundance of the tick Ixodes uriae in a diverse subantarctic seabird community.” The Journal of parasitology vol. 85,1 (1999): 25-7.
214	No	Huang, Ching-I et al. “High burdens of Ixodes scapularis larval ticks on white-tailed deer may limit Lyme disease risk in a low biodiversity setting.” Ticks and tick-borne diseases vol. 10,2 (2019): 258-268.
215	Yes	De Liberato, Claudio et al. “Monitoring for the possible introduction of Crimean-Congo haemorrhagic fever virus in Italy based on tick sampling on migratory birds and serological survey of sheep flocks.” Preventive veterinary medicine vol. 149 (2018): 47-52.
216	No	Lvov, D K et al. “"Sakhalin" virus--a new arbovirus isolated from Ixodes (Ceratixodes) putus Pick.-Camb. 1878 collected on Tuleniy Island, Sea of Okhotsk.” Archiv fur die gesamte Virusforschung vol. 38,2 (1972): 133-8.
217	Yes	Wallménius, Katarina et al. “Spotted fever Rickettsia species in Hyalomma and Ixodes ticks infesting migratory birds in the European Mediterranean area.” Parasites & vectors vol. 7 318. 10 Jul. 2014.
218	Yes	Socolovschi, Cristina et al. “Rickettsiae of spotted fever group, Borrelia valaisiana, and Coxiella burnetii in ticks on passerine birds and mammals from the Camargue in the south of France.” Ticks and tick-borne diseases vol. 3,5-6 (2012): 355-60.
219	Yes	Mukherjee, Nabanita et al. “Importation of exotic ticks and tick-borne spotted fever group rickettsiae into the United States by migrating songbirds.” Ticks and tick-borne diseases vol. 5,2 (2014): 127-34.
220	No	Al-Deeb, Mohammad A et al. “Coxiella-like endosymbiont in argasid ticks (Ornithodoros muesebecki) from a Socotra Cormorant colony in Umm Al Quwain, United Arab Emirates.” Ticks and tick-borne diseases vol. 7,1 (2016): 166-171.
221	No	Pacheco, Adlilton et al. “Hemoparasites in ticks of wild birds of Serra dos Órgãos National Park, state of Rio de Janeiro, Brazil.” Revista brasileira de parasitologia veterinaria = Brazilian journal of veterinary parasitology : Orgao Oficial do Colegio Brasileiro de Parasitologia Veterinaria vol. 28,2 238-244. 6 Jun. 2019.
222	Yes	Zeringóta, Viviane et al. “Molecular detection of Rickettsia rhipicephali and other spotted fever group Rickettsia species in Amblyomma ticks infesting wild birds in the state of Minas Gerais, Brazil.” Ticks and tick-borne diseases vol. 8,1 (2017): 81-89.
223	Yes	Flores, Fernando S et al. “Wild birds as host of Borrelia burgdorferi sensu lato in northwestern Argentina.” Ticks and tick-borne diseases vol. 9,6 (2018): 1586-1589.
224	Yes	Mariana, A et al. “Ticks (Ixodidae) and other ectoparasites in Ulu Muda Forest Reserve, Kedah, Malaysia.” The Southeast Asian journal of tropical medicine and public health vol. 39,3 (2008): 496-506.
225	No	Van Oosten, A R et al. “Population genetic structure of the tree-hole tick Ixodes arboricola (Acari: Ixodidae) at different spatial scales.” Heredity vol. 113,5 (2014): 408-15.
226	No	Kazim, Abdul Rahman et al. “Haemaphysalis wellingtoni (Acari: Ixodidae) from the helmeted guineafowl, Numida meleagris (Galliformes: Numididae): A new tick-host record in Peninsular Malaysia.” Veterinary parasitology, regional studies and reports vol. 47 (2024): 100965.
227	No	Scofield, A et al. “Amblyomma dissimile Koch (Acari: Ixodidae) attacking Primolius maracana Vieillot (Psittaciformes: Psittacidae) in the Amazon region, State of Pará, Brazil.” Neotropical entomology vol. 40,4 (2011): 509-11.
228	Yes	Biernat, Beata et al. “Rickettsia helvetica and R. monacensis infections in immature Ixodes ricinus ticks derived from sylvatic passerine birds in west-central Poland.” Parasitology research vol. 115,9 (2016): 3469-77.
229	No	Ayeni, J S et al. “Parasitic infections of the grey-breasted helmet guinea-fowl (Numida meleagris galeata) in Nigeria.” Veterinary parasitology vol. 12,1 (1983): 59-63.
230	No	Psaroulaki, Anna et al. “Coxiella burnetii in wildlife and ticks in an endemic area.” Transactions of the Royal Society of Tropical Medicine and Hygiene vol. 108,10 (2014): 625-31.
231	Yes	Novakova, Marketa et al. “Rickettsial infections in ticks from reptiles, birds and humans in Honduras.” Ticks and tick-borne diseases vol. 6,6 (2015): 737-42.
232	No	Labruna, M B et al. “Notes on population dynamics of Amblyomma ticks (Acari: Ixodidae) in Brazil.” The Journal of parasitology vol. 95,4 (2009): 1016-8.
233	Yes	Miyamoto, K et al. “Competence of a migratory bird, red-bellied thrush (Turdus chrysolaus), as an avian reservoir for the Lyme disease spirochetes in Japan.” Acta tropica vol. 65,1 (1997): 43-51.
234	Yes	Slowik, T J, and R S Lane. “Birds and their ticks in northwestern California: minimal contribution to Borrelia burgdorferi enzootiology.” The Journal of parasitology vol. 87,4 (2001): 755-61.
235	No	Kim, Heung-Chul et al. “Ornithodoros sawaii (Ixodida: Argasidae) Larvae Collected from Hydrobates monorhis on Sogugul and Gaerin Islands, Jeollanam-do (Province), Republic of Korea.” The Korean journal of parasitology vol. 54,2 (2016): 233-8.
236	No	Kellogg, F E et al. “Wild turkey ectoparasites collected in the Southeastern United States.” Journal of medical entomology vol. 6,3 (1969): 329-30.
237	No	Sidge, Jennifer L et al. “Lake Michigan insights from island studies: the roles of chipmunks and coyotes in maintaining Ixodes scapularis and Borrelia burgdorferi in the absence of white-tailed deer.” Ticks and tick-borne diseases vol. 12,5 (2021): 101761.
238	No	Venzal, J M et al. “A collection of ticks (Ixodidae) from wild birds in Uruguay.” Experimental & applied acarology vol. 36,4 (2005): 325-31.
239	No	Ogden, N H et al. “How far north are migrant birds transporting the tick Ixodes scapularis in Canada? Insights from stable hydrogen isotope analyses of feathers.” Ticks and tick-borne diseases vol. 6,6 (2015): 715-20.
240	No	Oorebeek, Margot, and Sonia Kleindorfer. “Climate or host availability: what determines the seasonal abundance of ticks?.” Parasitology research vol. 103,4 (2008): 871-5.
241	Yes	Olsén, B et al. “Prevalence of Borrelia burgdorferi sensu lato-infected ticks on migrating birds.” Applied and environmental microbiology vol. 61,8 (1995): 3082-7.
242	Yes	Martínez-Sánchez, Estefani T et al. “Associations between wild birds and hard ticks (Acari: Ixodidae) in Colombia.” Ticks and tick-borne diseases vol. 11,6 (2020): 101534.
243	No	Hajduskova, Eva et al. “'Candidatus Rickettsia mendelii', a novel basal group rickettsia detected in Ixodes ricinus ticks in the Czech Republic.” Ticks and tick-borne diseases vol. 7,3 (2016): 482-6.
244	No	Alfredsson, Matthias et al. “Surveillance of Ixodes ricinus ticks (Acari: Ixodidae) in Iceland.” Parasites & vectors vol. 10,1 466. 10 Oct. 2017.
245	Yes	Pedersen, Benedikte N et al. “Tick-borne pathogens in Ixodes ricinus ticks collected from migratory birds in southern Norway.” PloS one vol. 15,4 e0230579. 9 Apr. 2020.
246	Yes	de Souza, Vanessa Lima et al. “Detection of Rickettsia tamurae-like and other spotted fever group rickettsiae in ticks (Acari: Ixodidae) associated with wild birds in the Western Amazon, Brazil.” Ticks and tick-borne diseases vol. 14,4 (2023): 102182.
247	Yes	Alekseev, A N et al. “Evidence of ehrlichiosis agents found in ticks (Acari: Ixodidae) collected from migratory birds.” Journal of medical entomology vol. 38,4 (2001): 471-4.
248	Yes	Fabiyi, J P. “Arthropod parasites of domestic fowl and guineafowl on the Jos Plateau, Northern Nigera.” Tropical animal health and production vol. 12,3 (1980): 193.
249	No	Nava, S et al. “The natural hosts of larvae and nymphs of Amblyomma tigrinum Koch, 1844 (Acari: Ixodidae).” Veterinary parasitology vol. 140,1-2 (2006): 124-32.
250	No	Kennedy, Ashley, and Wil Winter. “First records of Ixodes brunneus (Acari: Ixodidae) in Delaware.” Ticks and tick-borne diseases vol. 13,2 (2022): 101888.
251	No	Kirby, A D et al. “Rising burden of immature sheep ticks (Ixodes ricinus) on red grouse (Lagopus lagopus scoticus) chicks in the Scottish uplands.” Medical and veterinary entomology vol. 18,1 (2004): 67-70.
252	No	Heylen, Dieter et al. “Co-infections and transmission dynamics in a tick-borne bacterium community exposed to songbirds.” Environmental microbiology vol. 18,3 (2016): 988-96.
253	Yes	Ogrzewalska, Maria et al. “A Rickettsia parkeri-like agent infecting Amblyomma calcaratum nymphs from wild birds in Mato Grosso do Sul, Brazil.” Ticks and tick-borne diseases vol. 4,1-2 (2013): 145-7.
254	No	Smith, Robert P Jr et al. “Borrelia garinii in seabird ticks (Ixodes uriae), Atlantic Coast, North America.” Emerging infectious diseases vol. 12,12 (2006): 1909-12.
255	Yes	Cohen, Emily B et al. “Avian migrants facilitate invasions of neotropical ticks and tick-borne pathogens into the United States.” Applied and environmental microbiology vol. 81,24 (2015): 8366-78.
256	Yes	Marie-Angèle, Poupon et al. “Prevalence of Borrelia burgdorferi sensu lato in ticks collected from migratory birds in Switzerland.” Applied and environmental microbiology vol. 72,1 (2006): 976-9.
257	No	Anderson, J F et al. “Bird-feeding ticks transstadially transmit Borrelia burgdorferi that infect Syrian hamsters.” Journal of wildlife diseases vol. 26,1 (1990): 1-10.
258	No	Anderson, J F, and L A Magnarelli. “Avian and mammalian hosts for spirochete-infected ticks and insects in a Lyme disease focus in Connecticut.” The Yale journal of biology and medicine vol. 57,4 (1984): 627-41.
259	No	Lamattina, D et al. “Ecological characterization of a tick community across a landscape gradient exhibiting differential anthropogenic disturbance in the Atlantic Forest ecoregion in Argentina.” Medical and veterinary entomology vol. 32,3 (2018): 271-281.
260	Yes	Dolz, Gaby et al. “Strain diversity of Rickettsia amblyommatis in ticks infesting birds in the North Huetar conservation area of Costa Rica.” Ticks and tick-borne diseases vol. 10,5 (2019): 1109-1112.
261	Yes	Lugarini, Camile et al. “Rickettsial agents in avian ixodid ticks in northeast Brazil.” Ticks and tick-borne diseases vol. 6,3 (2015): 364-75.
262	No	Taragel'ová, Veronika et al. “Blackbirds and song thrushes constitute a key reservoir of Borrelia garinii, the causative agent of borreliosis in Central Europe.” Applied and environmental microbiology vol. 74,4 (2008): 1289-93.
263	No	Gryczyńska, Alicja, and Maciej Kowalec. “Different Competence as a Lyme Borreliosis Causative Agent Reservoir Found in Two Thrush Species: The Blackbird (Turdus merula) and the Song Thrush (Turdus philomelos).” Vector borne and zoonotic diseases (Larchmont, N.Y.) vol. 19,6 (2019): 450-452.
264	No	Graham, R I et al. “Detection of spotted fever group Rickettsia spp. from bird ticks in the U.K.” Medical and veterinary entomology vol. 24,3 (2010): 340-3.
265	Yes	Pajoro, Massimo et al. “Molecular screening for bacterial pathogens in ticks (Ixodes ricinus) collected on migratory birds captured in northern Italy.” Folia parasitologica vol. 65 2018.008. 15 Jun. 2018.
266	Yes	Ogrzewalska, Maria et al. “Bacteria of the genus Rickettsia in ticks (Acari: Ixodidae) collected from birds in Costa Rica.” Ticks and tick-borne diseases vol. 6,4 (2015): 478-82.
267	Yes	Ramos, Dirceu G de S et al. “Rickettsial infection in ticks from wild birds from Cerrado and the Pantanal region of Mato Grosso, midwestern Brazil.” Ticks and tick-borne diseases vol. 6,6 (2015): 836-42.
268	Yes	Hamer, S A et al. “Wild birds as sentinels for multiple zoonotic pathogens along an urban to rural gradient in greater Chicago, Illinois.” Zoonoses and public health vol. 59,5 (2012): 355-64.
269	No	Peckle, Maristela et al. “Multi-locus phylogenetic analysis groups the New World bacterium Rickettsia sp. strain ApPR with the Old World species R. africae; proposal of "Candidatus Rickettsia paranaensis".” Ticks and tick-borne diseases vol. 10,6 (2019): 101261.
270	No	Hornok, S et al. “Bird ticks in Hungary reflect western, southern, eastern flyway connections and two genetic lineages of Ixodes frontalis and Haemaphysalis concinna.” Parasites & vectors vol. 9 101. 24 Feb. 2016.
271	No	Scott, J D et al. “Birds disperse ixodid (Acari: Ixodidae) and Borrelia burgdorferi-infected ticks in Canada.” Journal of medical entomology vol. 38,4 (2001): 493-500.
272	Yes	Ogden, N H et al. “Role of migratory birds in introduction and range expansion of Ixodes scapularis ticks and of Borrelia burgdorferi and Anaplasma phagocytophilum in Canada.” Applied and environmental microbiology vol. 74,6 (2008): 1780-90.
273	No	Astobiza, I et al. “Molecular investigation of the occurrence of Coxiella burnetii in wildlife and ticks in an endemic area.” Veterinary microbiology vol. 147,1-2 (2011): 190-4.
274	No	Rakthong, Pakavadee et al. “FRANCISELLA-LIKE ENDOSYMBIONT IN A TICK COLLECTED FROM A CHICKEN IN SOUTHERN THAILAND.” The Southeast Asian journal of tropical medicine and public health vol. 47,2 (2016): 245-9.
275	No	Sadaf, T et al. “Studies on parasitic prevalence in pet birds from Punjab, Pakistan.” Brazilian journal of biology = Revista brasleira de biologia vol. 83 e246229. 27 Aug. 2021.
276	No	Medlock, Jolyon M et al. “Surveillance for Ixodes ricinus ticks (Acari, Ixodidae) on the Faroe Islands.” Ticks and tick-borne diseases vol. 8,1 (2017): 190-195.
277	No	Nunn, M A et al. “Tick-borne Great Island Virus: (II) Impact of age-related acquired immunity on transmission in a natural seabird host.” Parasitology vol. 132,Pt 2 (2006): 241-53.
278	No	Flaisz, Barbara et al. “Babesia genotypes in Haemaphysalis concinna collected from birds in Hungary reflect phylogeographic connections with Siberia and the Far East.” Ticks and tick-borne diseases vol. 8,4 (2017): 666-670.
279	No	Mertins, James W et al. “Amblyomma auricularium (Ixodida: Ixodidae) in Florida: New Hosts and Distribution Records.” Journal of medical entomology vol. 54,1 (2017): 132-141.
280	No	Moon, Katherine L et al. “Australian penguin ticks screened for novel Borrelia species.” Ticks and tick-borne diseases vol. 9,2 (2018): 410-414.
281	No	Nováková, Markéta et al. “Isolated populations of Ixodes lividus ticks in the Czech Republic and Belgium host genetically homogeneous Rickettsia vini.” Ticks and tick-borne diseases vol. 9,3 (2018): 479-484.
282	No	Norte, Ana Cláudia et al. “Host dispersal shapes the population structure of a tick-borne bacterial pathogen.” Molecular ecology vol. 29,3 (2020): 485-501.
283	No	Ushijima, Y et al. “Mitochondrial sequence variation in Carlos capensis (Neumann), a parasite of seabirds, collected on Torishima Island in Japan.” The Journal of parasitology vol. 89,1 (2003): 196-8.
284	No	McCoy, Karen D et al. “Climate change in the Arctic: Testing the poleward expansion of ticks and tick-borne diseases.” Global change biology vol. 29,7 (2023): 1729-1740.
285	No	Mumcuoglu, Kosta Y et al. “Argasid ticks as possible vectors of West Nile virus in Israel.” Vector borne and zoonotic diseases (Larchmont, N.Y.) vol. 5,1 (2005): 65-71.
286	No	Paparini, Andrea et al. “Piroplasms of New Zealand seabirds.” Parasitology research vol. 113,12 (2014): 4407-14.
287	Yes	Cumbie, Alexandra N et al. “Passerine birds as hosts for Ixodes ticks infected with Borrelia burgdorferi sensu stricto in southeastern Virginia.” Ticks and tick-borne diseases vol. 12,3 (2021): 101650.
288	No	Sonenshine, D E, and I J Stout. “A contribution to the ecology of ticks infesting wild birds and rabbits in the Virginia-North Carolina Piedmont (Acarina: Ixodidae).” Journal of medical entomology vol. 7,6 (1970): 645-54.
289	No	McCoy, Karen D et al. “Comparative host-parasite population structures: disentangling prospecting and dispersal in the black-legged kittiwake Rissa tridactyla.” Molecular ecology vol. 14,9 (2005): 2825-38.
290	No	Muzaffar, Sabir B, and Ian L Jones. “Activity periods and questing behavior of the seabird tick Ixodes uriae (Acari: Ixodidae) on Gull Island, Newfoundland: the role of puffin chicks.” The Journal of parasitology vol. 93,2 (2007): 258-64.
291	Yes	Ogrzewalska, Maria et al. “Ticks (Acari: Ixodidae) infesting wild birds in the Atlantic Forest in northeastern Brazil, with notes on rickettsial infection in ticks.” Parasitology research vol. 108,3 (2011): 665-70.
292	No	Stone, Elizabeth Gordon et al. “A survey of selected parasitic and viral pathogens in four species of Mexican parrots, Amazona autumnalis, Amazona oratrix, Amazona viridigenalis, and Rhynchopsitta pachyrhyncha.” Journal of zoo and wildlife medicine : official publication of the American Association of Zoo Veterinarians vol. 36,2 (2005): 245-9.
293	No	Okaeme, A N. “Ectoparasites of guinea fowl (Numida meleagris galeata Pallas) and local domestic chicken (Gallus gallus) in southern Guinea Savanna, Nigeria.” Veterinary research communications vol. 12,4-5 (1988): 277-80.
294	No	Budachetri, Khemraj et al. “The microbiome of neotropical ticks parasitizing on passerine migratory birds.” Ticks and tick-borne diseases vol. 8,1 (2017): 170-173.
295	No	Wright, S A et al. “Avian hosts of Ixodes pacificus (Acari: Ixodidae) and the detection of Borrelia burgdorferi in larvae feeding on the Oregon junco.” Journal of medical entomology vol. 48,4 (2011): 852-9.
296	Yes	Milnes, Ellie L et al. “Babesia odocoilei and zoonotic pathogens identified from Ixodes scapularis ticks in southern Ontario, Canada.” Ticks and tick-borne diseases vol. 10,3 (2019): 670-676.
297	No	Matulaitytė, Vesta et al. “First records of Ixodes lividus from sand martin (Riparia riparia) nests in Lithuania.” Journal of vector ecology : journal of the Society for Vector Ecology vol. 42,2 (2017): 264-270.
298	No	Duan, De-Yong et al. “Microbiome analysis of the midguts of different developmental stages of Argas persicus in China.” Ticks and tick-borne diseases vol. 13,1 (2022): 101868.
299	Yes	Cicuttin, Gabriel L et al. “Borrelia spp. in ticks and birds from a protected urban area in Buenos Aires city, Argentina.” Ticks and tick-borne diseases vol. 10,6 (2019): 101282.
300	No	Taggart, Patrick L et al. “Attempt to uncover reservoirs of human spotted fever rickettsiosis on the Fleurieu Peninsula, South Australia.” Journal of vector borne diseases vol. 55,3 (2018): 239-241.
301	No	Staszewski, V et al. “Variable exposure and immunological response to Lyme disease Borrelia among North Atlantic seabird species.” Proceedings. Biological sciences vol. 275,1647 (2008): 2101-9.
302	No	Ogrzewalska, M et al. “Rickettsial infection in Amblyomma nodosum ticks (Acari: Ixodidae) from Brazil.” Annals of tropical medicine and parasitology vol. 103,5 (2009): 413-25.
303	No	Arnal, Audrey et al. “Circulation of a Meaban-like virus in yellow-legged gulls and seabird ticks in the western Mediterranean basin.” PloS one vol. 9,3 e89601. 13 Mar. 2014.
304	No	Noor, R et al. “Prevalence of parasites in selected captive bird species.” Brazilian journal of biology = Revista brasleira de biologia vol. 84 e254251. 26 Nov. 2021.
305	No	Tomassone, L et al. “Lyme borreliosis spirochetes and spotted fever group rickettsiae in ixodid ticks from Pianosa island, Tuscany Archipelago, Italy.” Vector borne and zoonotic diseases (Larchmont, N.Y.) vol. 13,2 (2013): 84-91.
306	No	Eldin, Carole et al. “Emergence of Rickettsia africae, Oceania.” Emerging infectious diseases vol. 17,1 (2011): 100-2.
307	No	Oprandy, J J et al. “Tick-borne Kemerovo group orbiviruses in a Newfoundland seabird colony.” Canadian journal of microbiology vol. 34,6 (1988): 782-6.
308	Yes	Seo, Hyun-Ji et al. “Molecular Detection and Phylogenetic Analysis of Anaplasma and Borrelia Species in Ticks Collected from Migratory Birds at Heuksan, Hong, and Nan Islands, Republic of Korea.” Vector borne and zoonotic diseases (Larchmont, N.Y.) vol. 21,1 (2021): 20-31.
309	No	Changbunjong, Tanasak et al. “Ectoparasitic fauna of birds, and volant and non-volant small mammals captured at Srinakarin Dam, Kanchanaburi, Thailand.” The Southeast Asian journal of tropical medicine and public health vol. 41,3 (2010): 526-35.
310	No	Hamer, Sarah A et al. “Associations of passerine birds, rabbits, and ticks with Borrelia miyamotoi and Borrelia andersonii in Michigan, U.S.A.” Parasites & vectors vol. 5 231. 11 Oct. 2012.
311	No	Bonsergent, Claire et al. “Characterization and diversity of Babesia sp. YLG, a new member of the Peircei group infecting Mediterranean yellow-legged gulls (Larus michahellis).” Ticks and tick-borne diseases vol. 13,1 (2022): 101852.
312	No	Mastropaolo, Mariano et al. “Distribution and 16S rDNA sequences of Argas monachus (Acari: Argasidae), a soft tick parasite of Myiopsitta monachus (Aves: Psittacidae).” Experimental & applied acarology vol. 55,3 (2011): 283-91.
313	No	Wille, Michelle et al. “Sustained RNA virome diversity in Antarctic penguins and their ticks.” The ISME journal vol. 14,7 (2020): 1768-1782.
314	No	Norte, Ana C et al. “Blackbirds Turdus merula as competent reservoirs for Borrelia turdi and Borrelia valaisiana in Portugal: evidence from a xenodiagnostic experiment.” Environmental microbiology reports vol. 5,4 (2013): 604-7.
315	No	Tokarevich, N K et al. “Coxiella burnetii in ticks and wild birds.” Ticks and tick-borne diseases vol. 10,2 (2019): 377-385.
316	No	Munro, Hannah J et al. “Genetic diversity of Borrelia garinii from Ixodes uriae collected in seabird colonies of the northwestern Atlantic Ocean.” Ticks and tick-borne diseases vol. 10,6 (2019): 101255.
317	No	Durden, Lance A et al. “New Records of Ticks (Acari: Ixodidae) From Dogs, Cats, Humans, and Some Wild Vertebrates in Alaska: Invasion Potential.” Journal of medical entomology vol. 53,6 (2016): 1391-1395.
318	No	Paulauskas, A et al. “Anaplasma in ticks feeding on migrating birds and questing ticks in Lithuania and Norway.” Clinical microbiology and infection : the official publication of the European Society of Clinical Microbiology and Infectious Diseases vol. 15 Suppl 2 (2009): 34-6.
319	No	Schwan, T G, and P R Kelly. “Ixodes signatus (Ixodoidea: Ixodidae) parasitizing Pigeon Guillemots on the Channel islands, California.” Journal of medical entomology vol. 18,2 (1981): 171-2.
320	No	Novakova, Marketa et al. “Rickettsia vini n. sp. (Rickettsiaceae) infecting the tick Ixodes arboricola (Acari: Ixodidae).” Parasites & vectors vol. 9,1 469. 26 Aug. 2016.
321	Yes	Nyangiwe, N et al. “The prevalence and distribution of Argas walkerae (Acari: Argasidae) in the eastern region of the Eastern Cape Province, South Africa.” The Onderstepoort journal of veterinary research vol. 75,1 (2008): 83-6.
322	Yes	Parker, Christine M et al. “Avian and Habitat Characteristics Influence Tick Infestation Among Birds in Illinois.” Journal of medical entomology vol. 54,3 (2017): 550-558.
323	No	Norte, A C et al. “Patterns of tick infestation and their Borrelia burgdorferi s.l. infection in wild birds in Portugal.” Ticks and tick-borne diseases vol. 6,6 (2015): 743-50.
324	No	Spitalská, Eva et al. “The importance of Ixodes arboricola in transmission of Rickettsia spp., Anaplasma phagocytophilum, and Borrelia burgdorferi sensu lato in the Czech Republic, Central Europe.” Vector borne and zoonotic diseases (Larchmont, N.Y.) vol. 11,9 (2011): 1235-41.
325	Yes	Dubska, Lenka et al. “Tick-borne zoonotic pathogens in ticks feeding on the common nightingale including a novel strain of Rickettsia sp.” Ticks and tick-borne diseases vol. 3,4 (2012): 265-8.
326	No	Han, Sun-Woo et al. “First report of Newly Identified Ornithodoros Species in the Republic of Korea.” The Journal of parasitology vol. 106,5 (2020): 546-563.
327	No	Hornok, Sándor et al. “Ecdysteroids are present in the blood of wild passerine birds.” Scientific reports vol. 9,1 17002. 18 Nov. 2019.
328	No	Scott, John D et al. “Detection of Lyme disease spirochete, Borrelia burgdorferi sensu lato, including three novel genotypes in ticks (Acari: Ixodidae) collected from songbirds (Passeriformes) across Canada.” Journal of vector ecology : journal of the Society for Vector Ecology vol. 35,1 (2010): 124-39.
329	Yes	Sanz-Aguilar, Ana et al. “Infestation of small seabirds by Ornithodoros maritimus ticks: Effects on chick body condition, reproduction and associated infectious agents.” Ticks and tick-borne diseases vol. 11,1 (2020): 101281.
330	Yes	Gryczyńska, Alicja, and Renata Welc-Falęciak. “Long-term study of the prevalence of Borrelia burgdorferi s.l. infection in ticks (Ixodes ricinus) feeding on blackbirds (Turdus merula) in NE Poland.” Experimental & applied acarology vol. 70,3 (2016): 381-394.
331	Yes	Palomar, Ana M et al. “Crimean-Congo hemorrhagic fever virus in ticks from migratory birds, Morocco.” Emerging infectious diseases vol. 19,2 (2013): 260-3.
332	Yes	Skoracki, Maciej et al. “First detection of Anaplasma phagocytophilum in quill mites (Acari: Syringophilidae) parasitizing passerine birds.” Microbes and infection vol. 8,2 (2006): 303-7.
333	Yes	Stafford, K C 3rd et al. “Ticks (Acari: Ixodidae) infesting wild birds (Aves) and white-footed mice in Lyme, CT.” Journal of medical entomology vol. 32,4 (1995): 453-66.
334	No	Contini, C et al. “Redescription of the male of Ixodes festai Rondelli, 1926 (Ixodida: Ixodidae) on specimens from Sardinia (Italy).” Parasite (Paris, France) vol. 18,3 (2011): 235-40.
335	Yes	Wright, Stan A et al. “An avian contribution to the presence of Ixodes pacificus (Acari: Ixodidae) and Borrelia burgdorferi on the Sutter Buttes of California.” Journal of medical entomology vol. 43,2 (2006): 368-74.
336	Yes	Luz, Hermes Ribeiro et al. “Molecular analyses reveal an abundant diversity of ticks and rickettsial agents associated with wild birds in two regions of primary Brazilian Atlantic Rainforest.” Ticks and tick-borne diseases vol. 8,4 (2017): 657-665.
337	No	Kurtenbach, K et al. “Differential transmission of the genospecies of Borrelia burgdorferi sensu lato by game birds and small rodents in England.” Applied and environmental microbiology vol. 64,4 (1998): 1169-74.
338	Yes	Hertz, Jeffrey C et al. “Distribution and host associations of ixodid ticks collected from wildlife in Florida, USA.” Experimental & applied acarology vol. 73,2 (2017): 223-236.
339	No	Morshed, Muhammad G et al. “Migratory songbirds disperse ticks across Canada, and first isolation of the Lyme disease spirochete, Borrelia burgdorferi, from the avian tick, Ixodes auritulus.” The Journal of parasitology vol. 91,4 (2005): 780-90.
340	Yes	Williams, C K et al. “Health status of northern bobwhite quail (Colinus virginianus) in eastern Kansas.” Avian diseases vol. 44,4 (2000): 953-6.
341	No	Enríquez, Sandra et al. “New Records of Ticks of Genus Amblyomma Koch, 1844 (Acari: Ixodidae) for Ecuador.” Acta parasitologica vol. 65,2 (2020): 430-440.
342	No	Magnarelli, L A et al. “Rickettsiae and Borrelia burgdorferi in ixodid ticks.” Journal of clinical microbiology vol. 29,12 (1991): 2798-804.
343	Yes	Muñoz-Leal, Sebastián et al. “Novel Ehrlichia sp. detected in Magellanic penguins (Sphenicus magellanicus) and in the seabird tick Ixodes uriae from Magdalena Island, southern Chile.” Ticks and tick-borne diseases vol. 10,6 (2019): 101256.
344	No	Mannelli, Alessandro et al. “Borrelia burgdorferi sensu lato infection in larval Ixodes ricinus (Acari: Ixodidae) feeding on blackbirds in northwestern Italy.” Journal of medical entomology vol. 42,2 (2005): 168-75.
345	Yes	Carvalho, Luis A et al. “Borrelia burgdorferi sensu lato infecting Ixodes auritulus ticks in Uruguay.” Experimental & applied acarology vol. 80,1 (2020): 109-125.
346	No	Beatty, Norman L et al. “Hematophagous Ectoparasites of Cliff Swallows Invade a Hospital and Feed on Humans.” Clinical infectious diseases : an official publication of the Infectious Diseases Society of America vol. 65,12 (2017): 2119-2121.
347	No	Moraru, Gail Miriam et al. “Evidence of antibodies to spotted fever group rickettsiae in small mammals and quail from Mississippi.” Vector borne and zoonotic diseases (Larchmont, N.Y.) vol. 13,1 (2013): 1-5.
348	No	Muñoz-Leal, Sebastián et al. “The geographic distribution of Argas (Persicargas) miniatus and Argas (Persicargas) persicus (Acari: Argasidae) in America, with morphological and molecular diagnoses from Brazil, Chile and Cuba.” Ticks and tick-borne diseases vol. 9,1 (2018): 44-56.
349	No	Martins, Thiago F et al. “A new species of Amblyomma (Acari: Ixodidae) associated with monkeys and passerines of the Atlantic rainforest biome, Southeastern Brazil.” Ticks and tick-borne diseases vol. 10,6 (2019): 101259.
350	No	Abdu, P A. “Infectious bursal disease and spirochetosis in pullet chicks.” Avian diseases vol. 31,1 (1987): 204-5.
351	No	Araújo, Izabela Mesquita et al. “Ticks in wild animals at a resort and the first documentation of Amblyomma sculptum infesting Emu (Dromaius novaehollandiae).” Revista brasileira de parasitologia veterinaria = Brazilian journal of veterinary parasitology : Orgao Oficial do Colegio Brasileiro de Parasitologia Veterinaria vol. 28,1 (2019): 177-179.
352	Yes	Koc, Samed et al. “Tick species (Acari: Ixodida) in Antalya City, Turkey: species diversity and seasonal activity.” Parasitology research vol. 114,7 (2015): 2581-6.
353	No	Palomar, Ana M et al. “Presence of Borrelia turdi and Borrelia valaisiana (Spirochaetales: Spirochaetaceae) in Ticks Removed From Birds in the North of Spain, 2009-2011.” Journal of medical entomology vol. 54,1 (2017): 243-246.
354	Yes	Rollins, Robert E et al. “Ticks (Acari: Ixodidae) on birds migrating to the island of Ponza, Italy, and the tick-borne pathogens they carry.” Ticks and tick-borne diseases vol. 12,1 (2021): 101590.
355	Yes	Movila, Alexandru et al. “Detection of Babesia Sp. EU1 and members of spotted fever group rickettsiae in ticks collected from migratory birds at Curonian Spit, North-Western Russia.” Vector borne and zoonotic diseases (Larchmont, N.Y.) vol. 11,1 (2011): 89-91.
356	No	Palomar, Ana M et al. “Genetic characterization of Candidatus Rickettsia vini, a new rickettsia amplified in ticks from La Rioja, Spain.” Ticks and tick-borne diseases vol. 3,5-6 (2012): 319-21.
357	No	Buczek, Alicja et al. “Skin lesions in humans bitten by European pigeon tick Argas reflexus (Fab.) (Ixodida: Argasidae) massively occurring in the Upper Silesian conurbation of south-west Poland.” Annals of agricultural and environmental medicine : AAEM vol. 25,2 (2018): 234-240.
358	No	Kazarina, Alisa et al. “Detection of tick-borne encephalitis virus in I. ricinus ticks collected from autumn migratory birds in Latvia.” Ticks and tick-borne diseases vol. 6,2 (2015): 178-80.
359	Yes	Peňazziová, Katarína Loziaková et al. “First detection and a new avian host of the tick Ixodes ventalloi Gil Collado, 1936, in Slovakia.” Parasitology research vol. 123,7 268. 12 Jul. 2024.
360	Yes	Durden, L A et al. “Ticks, Lyme disease spirochetes, trypanosomes, and antibody to encephalitis viruses in wild birds from coastal Georgia and South Carolina.” The Journal of parasitology vol. 83,6 (1997): 1178-82.
361	No	Kim, Heung-Chul et al. “Detection of Rickettsia lusitaniae Among Ornithodoros sawaii Soft Ticks Collected From Japanese Murrelet Seabird Nest Material From Gugul Island, Republic of Korea.” Journal of medical entomology vol. 58,3 (2021): 1376-1383.
362	Yes	Spitalská, Eva et al. “Ticks (Ixodidae) from passerine birds in the Carpathian region.” Wiener klinische Wochenschrift vol. 118,23-24 (2006): 759-64.
363	No	Andersson, Martin O et al. “Babesia, Theileria, and Hepatozoon species in ticks infesting animal hosts in Romania.” Parasitology research vol. 116,8 (2017): 2291-2297.
364	Yes	Flores, Fernando S et al. “Borrelia genospecies in Ixodes sp. cf. Ixodes affinis (Acari: Ixodidae) from Argentina.” Ticks and tick-borne diseases vol. 11,6 (2020): 101546.
365	No	Soares, João F et al. “Description of Amblyomma monteiroae n. sp. (Acari: Ixodidae), a parasite of the great horned owl (Strigiformes: Strigidae) in southern Brazil.” Ticks and tick-borne diseases vol. 14,6 (2023): 102239.
366	Yes	Kjelland, Vivian et al. “Borrelia burgdorferi sensu lato in Ixodes ricinus ticks collected from migratory birds in Southern Norway.” Acta veterinaria Scandinavica vol. 52,1 59. 6 Nov. 2010.
367	Yes	Kaiser, Andreas et al. “Prevalence of Borrelia burgdorferi sensu lato in the nightingale (Luscinia megarhynchos) and other passerine birds.” International journal of medical microbiology : IJMM vol. 291 Suppl 33 (2002): 75-9.
368	No	Dingler, Regina J et al. “Surveillance for Ixodes pacificus and the tick-borne pathogens Anaplasma phagocytophilum and Borrelia burgdorferi in birds from California's Inner Coast Range.” Ticks and tick-borne diseases vol. 5,4 (2014): 436-45.
369	No	Smith, Kristine M et al. “Health evaluation of free-ranging Humboldt penguins (Spheniscus humboldti) in Peru.” Avian diseases vol. 52,1 (2008): 130-5.
370	No	Khoo, Jing Jing et al. “Molecular detection of pathogens from ectoparasites recovered from peri-domestic animals, and the first description of a Candidatus Midichloria sp. from Haemaphysalis wellingtoni from rural communities in Malaysia.” Parasitology international vol. 80 (2021): 102202.
371	No	Tufts, Danielle M et al. “Host-pathogen associations inferred from bloodmeal analyses of Ixodes scapularis ticks in a low biodiversity setting.” Applied and environmental microbiology vol. 90,9 (2024): e0066724.
372	Yes	Mukaratirwa, S, and T Hove. “A survey of ectoparasites, cestodes and management of free-range indigenous chickens in rural Zimbabwe.” Journal of the South African Veterinary Association vol. 80,3 (2009): 188-91.
373	No	Olsen, B et al. “Transhemispheric exchange of Lyme disease spirochetes by seabirds.” Journal of clinical microbiology vol. 33,12 (1995): 3270-4.
374	No	Skotarczak, Bogumiła et al. “PCR detection of granulocytic Anaplasma and Babesia in Ixodes ricinus ticks and birds in west-central Poland.” Annals of agricultural and environmental medicine : AAEM vol. 13,1 (2006): 21-3.
375	No	Kollars, Thomas M Jr, and James H Oliver Jr. “Host associations and seasonal occurrence of Haemaphysalis leporispalustris, Ixodes brunneus, I. cookei, I. dentatus, and I. texanus (Acari: Ixodidae) in Southeastern Missouri.” Journal of medical entomology vol. 40,1 (2003): 103-7.
376	No	Estrada-Peña, A et al. “Hosts and pathogen detection for immature stages of Ixodes ricinus (Acari: Ixodidae) in North-Central Spain.” Experimental & applied acarology vol. 37,3-4 (2005): 257-68.
377	No	Wagemakers, Alex et al. “Borrelia miyamotoi in vectors and hosts in The Netherlands.” Ticks and tick-borne diseases vol. 8,3 (2017): 370-374.
378	No	Toma, Luciano et al. “Detection of microbial agents in ticks collected from migratory birds in central Italy.” Vector borne and zoonotic diseases (Larchmont, N.Y.) vol. 14,3 (2014): 199-205.
379	No	Major, Lee et al. “Ticks associated with macquarie island penguins carry arboviruses from four genera.” PloS one vol. 4,2 (2009): e4375.
380	No	de Lisle, G W et al. “Pasteurella multocida infections in rockhopper penguins (Eudyptes chrysocome) from Campbell Island, New Zealand.” Journal of wildlife diseases vol. 26,2 (1990): 283-5.
381	Yes	Hasle, Gunnar et al. “Transport of Babesia venatorum-infected Ixodes ricinus to Norway by northward migrating passerine birds.” Acta veterinaria Scandinavica vol. 53,1 41. 23 Jun. 2011.
382	Yes	Christensen, Nanna D et al. “The Parasite Fauna of the Gyrfalcon (Falco rusticolus) in Iceland.” Journal of wildlife diseases vol. 51,4 (2015): 929-33.
383	No	Moon, Katherine L et al. “Phylogeographic Structure in Penguin Ticks across an Ocean Basin Indicates Allopatric Divergence and Rare Trans-Oceanic Dispersal.” PloS one vol. 10,6 e0128514. 17 Jun. 2015.
384	No	Eddie, B et al. “Isolatin of a PL agent (Chlamydi, Bedsonia) from ticks (Argas (P.) arboreus) parasitic on the white-necked cormorant (Phalacrocorax carbo) in Ethiopia.” Journal of medical entomology vol. 7,6 (1970): 745-6.
385	Yes	Waldenström, Jonas et al. “Migrating birds and tickborne encephalitis virus.” Emerging infectious diseases vol. 13,8 (2007): 1215-8.
386	Yes	Hornok, Sándor et al. “Birds as potential reservoirs of tick-borne pathogens: first evidence of bacteraemia with Rickettsia helvetica.” Parasites & vectors vol. 7 128. 28 Mar. 2014.
387	No	Bansal, Natasha et al. “Aspects of the development of Ixodes anatis under different environmental conditions in the laboratory and in the field.” Parasites & vectors vol. 14,1 85. 28 Jan. 2021.
388	Yes	Lommano, Elena et al. “Tick-borne pathogens in ticks collected from breeding and migratory birds in Switzerland.” Ticks and tick-borne diseases vol. 5,6 (2014): 871-82.
389	No	Hildebrandt, Anke et al. “Co-circulation of emerging tick-borne pathogens in Middle Germany.” Vector borne and zoonotic diseases (Larchmont, N.Y.) vol. 11,5 (2011): 533-7.
390	Yes	Dubska, Lenka et al. “Differential role of passerine birds in distribution of Borrelia spirochetes, based on data from ticks collected from birds during the postbreeding migration period in Central Europe.” Applied and environmental microbiology vol. 75,3 (2009): 596-602.
391	Yes	Tayyub, M et al. “Prevalence and diversity of ectoparasites in Wild Rock Pigeon (Columba livia) in Punjab region, Pakistan.” Brazilian journal of biology = Revista brasleira de biologia vol. 83 e246887. 20 Aug. 2021.
392	No	Scott, John D et al. “Widespread dispersal of Borrelia burgdorferi-infected ticks collected from songbirds across Canada.” The Journal of parasitology vol. 98,1 (2012): 49-59.
393	No	Oh, Sung-Suck et al. “Detection of Severe Fever with Thrombocytopenia Syndrome Virus from Wild Animals and Ixodidae Ticks in the Republic of Korea.” Vector borne and zoonotic diseases (Larchmont, N.Y.) vol. 16,6 (2016): 408-14.
394	No	Capligina, Valentina et al. “Prevalence of tick-borne pathogens in ticks collected from migratory birds in Latvia.” Ticks and tick-borne diseases vol. 5,1 (2014): 75-81.
395	No	Palomar, Ana M et al. “Prevalence of 'Candidatus Rickettsia vini' in Ixodes arboricola ticks in the North of Spain, 2011-2013.” Parasites & vectors vol. 8 110. 19 Feb. 2015.
396	No	Hanincová K, Taragelová V, Koci J, et al. Association of Borrelia garinii and B. valaisiana with songbirds in Slovakia. Appl Environ Microbiol. 2003;69(5):2825-2830. doi:10.1128/AEM.69.5.2825-2830.2003
397	Yes	Novakova, Marketa et al. “Molecular characterization of 'Candidatus Rickettsia vini' in Ixodes arboricola from the Czech Republic and Slovakia.” Ticks and tick-borne diseases vol. 6,3 (2015): 330-3.
398	No	Shepherd, A J et al. “Field and laboratory investigation of Crimean-Congo haemorrhagic fever virus (Nairovirus, family Bunyaviridae) infection in birds.” Transactions of the Royal Society of Tropical Medicine and Hygiene vol. 81,6 (1987): 1004-7.
399	No	Tomazatos, Alexandru et al. “Discovery and genetic characterization of a novel orthonairovirus in Ixodes ricinus ticks from Danube Delta.” Infection, genetics and evolution : journal of molecular epidemiology and evolutionary genetics in infectious diseases vol. 88 (2021): 104704.
400	No	Schramm, Frédéric et al. “First detection of Borrelia burgdorferi sensu lato DNA in king penguins (Aptenodytes patagonicus halli).” Ticks and tick-borne diseases vol. 5,6 (2014): 939-42.
401	Yes	Acosta, Igor da Cunha Lima et al. “New tick records with notes on rickettsial infection from the wildlife of the state of Espírito Santo, southeastern Brazil.” Ticks and tick-borne diseases vol. 15,2 (2024): 102294.
402	No	Chastel, C et al. “Syndrome neurologique mortel chez une tourterelle turque (Streptopelia decaocto) et fixation de la tique (Ixodes pari (= I. frontalis)” [Fatal neurological syndrome in a collared dove (Streptopelia decaocto) and fixation of ixodes pari (= I. frontalis) tick (author's transl)]. Annales de parasitologie humaine et comparee vol. 56,3 (1981): 349-51.
403	No	Snyman, Albert et al. “Determinants of external and blood parasite load in African penguins (Spheniscus demersus) admitted for rehabilitation.” Parasitology vol. 147,5 (2020): 577-583.
404	No	Dautel, H et al. “The pigeon tick (Argas reflexus): its biology, ecology, and epidemiological aspects.” Zentralblatt fur Bakteriologie : international journal of medical microbiology vol. 289,5-7 (1999): 745-53.
405	Yes	Burgess, E C et al. “Borrelia burgdorferi infection in dairy cows, rodents, and birds from four Wisconsin dairy farms.” Veterinary microbiology vol. 35,1-2 (1993): 61-77.
406	No	Lafri, Ismail et al. “Detection of a novel Rickettsia sp. in soft ticks (Acari: Argasidae) in Algeria.” Microbes and infection vol. 17,11-12 (2015): 859-61.
407	Yes	Amore, Giuseppina et al. “Borrelia lusitaniae in immature Ixodes ricinus (Acari: Ixodidae) feeding on common wall lizards in Tuscany, central Italy.” Journal of medical entomology vol. 44,2 (2007): 303-7.
408	No	Duneau, David et al. “Prevalence and diversity of Lyme borreliosis bacteria in marine birds.” Infection, genetics and evolution : journal of molecular epidemiology and evolutionary genetics in infectious diseases vol. 8,3 (2008): 352-9.
409	No	Heylen, Dieter et al. “Pathogen communities of songbird-derived ticks in Europe's low countries.” Parasites & vectors vol. 10,1 497. 18 Oct. 2017.
410	No	Proudfoot, Glenn A et al. “Ferruginous pygmy-owl (Glaucidium brasilianum) and eastern screech-owl (Megascopes asio): new hosts for Philornis mimicola (Diptera: Muscidae) and Ornithodoros concanensis (Acari: Argasidae).” Journal of wildlife diseases vol. 42,4 (2006): 873-6.
411	Yes	Klaus, Christine et al. “Tick infestation in birds and prevalence of pathogens in ticks collected from different places in Germany.” Parasitology research vol. 115,7 (2016): 2729-40.
412	No	Hamer, Sarah A et al. “Invasion of the lyme disease vector Ixodes scapularis: implications for Borrelia burgdorferi endemicity.” EcoHealth vol. 7,1 (2010): 47-63.
413	Yes	Ogrzewalska, Maria et al. “Ticks (Acari: Ixodidae) infesting wild birds in the eastern Amazon, northern Brazil, with notes on rickettsial infection in ticks.” Parasitology research vol. 106,4 (2010): 809-16.
414	Yes	Llanos-Soto, Sebastián et al. “External and gastrointestinal parasites of the rufous-collared sparrow Zonotrichia capensis (Passeriformes, Emberizidae) in Chile.” Revista brasileira de parasitologia veterinaria = Brazilian journal of veterinary parasitology : Orgao Oficial do Colegio Brasileiro de Parasitologia Veterinaria vol. 26,3 (2017): 314-322.
415	No	McCall, P J et al. “Does tick-borne relapsing fever have an animal reservoir in East Africa?.” Vector borne and zoonotic diseases (Larchmont, N.Y.) vol. 7,4 (2007): 659-66.
416	No	Geller, Julia et al. “Tick-borne pathogens in ticks feeding on migratory passerines in Western part of Estonia.” Vector borne and zoonotic diseases (Larchmont, N.Y.) vol. 13,7 (2013): 443-8.
417	No	Palomar, A M et al. “Detection of tick-borne Anaplasma bovis, Anaplasma phagocytophilum and Anaplasma centrale in Spain.” Medical and veterinary entomology vol. 29,3 (2015): 349-53.
418	No	Vial, Laurence et al. “Strong evidence for the presence of the tick Hyalomma marginatum Koch, 1844 in southern continental France.” Ticks and tick-borne diseases vol. 7,6 (2016): 1162-1167.
419	Yes	Ogrzewalska, Maria et al. “Ticks (Acari: Ixodidae) infesting wild birds in an Atlantic forest area in the state of São Paulo, Brazil, with isolation of rickettsia from the tick Amblyomma longirostre.” Journal of medical entomology vol. 45,4 (2008): 770-4.
420	Yes	Heylen, Dieter et al. “Transmission dynamics of Borrelia burgdorferi s.l. in a bird tick community.” Environmental microbiology vol. 15,2 (2013): 663-73.
421	No	Montero, Estrella et al. “First record of Babesia sp. in Antarctic penguins.” Ticks and tick-borne diseases vol. 7,3 (2016): 498-501.
422	Yes	De La Fuente, José et al. “Potential vertebrate reservoir hosts and invertebrate vectors of Anaplasma marginale and A. phagocytophilum in central Spain.” Vector borne and zoonotic diseases (Larchmont, N.Y.) vol. 5,4 (2005): 390-401.
423	Yes	Mtierová, Zuzana et al. “Local Population Structure and Seasonal Variability of Borrelia garinii Genotypes in Ixodes ricinus Ticks, Slovakia.” International journal of environmental research and public health vol. 17,10 3607. 21 May. 2020.
424	Yes	Kang, Jun-Gu et al. “Molecular detection of Anaplasma, Bartonella, and Borrelia species in ticks collected from migratory birds from Hong-do Island, Republic of Korea.” Vector borne and zoonotic diseases (Larchmont, N.Y.) vol. 13,4 (2013): 215-25.
425	No	Brinkerhoff, R Jory et al. “Genotypic diversity of Borrelia burgdorferi strains detected in Ixodes scapularis larvae collected from North American songbirds.” Applied and environmental microbiology vol. 76,24 (2010): 8265-8.
426	No	Wang, Shiwen et al. “SFTS virus in ticks in an endemic area of China.” The American journal of tropical medicine and hygiene vol. 92,4 (2015): 684-9.
427	No	Labruna, Marcelo Bahia et al. “New tick records in Rondônia, Western Brazilian Amazon.” Revista brasileira de parasitologia veterinaria = Brazilian journal of veterinary parasitology : Orgao Oficial do Colegio Brasileiro de Parasitologia Veterinaria vol. 19,3 (2010): 192-4.
428	No	Daniel, Milan et al. “Vertical distribution of the tick Ixodes ricinus and tick-borne pathogens in the northern Moravian mountains correlated with climate warming (Jeseníky Mts., Czech Republic).” Central European journal of public health vol. 17,3 (2009): 139-45.
429	No	Yessinou, Roland Eric et al. “Molecular characterization of Rickettsia spp., Bartonella spp., and Anaplasma phagocytophilum in hard ticks collected from wild animals in Benin, West Africa.” Tropical animal health and production vol. 54,5 306. 16 Sep. 2022.
430	No	Dergousoff, Shaun J et al. “Range expansion of Dermacentor variabilis and Dermacentor andersoni (Acari: Ixodidae) near their northern distributional limits.” Journal of medical entomology vol. 50,3 (2013): 510-20.
431	No	Thompson, Alec T et al. “The wild life of ticks: Using passive surveillance to determine the distribution and wildlife host range of ticks and the exotic Haemaphysalis longicornis, 2010-2021.” Parasites & vectors vol. 15,1 331. 20 Sep. 2022.
432	No	Lavender, D R, and J H Oliver Jr. “Ticks (Acari: Ixodidae) in Bulloch County, Georgia.” Journal of medical entomology vol. 33,2 (1996): 224-31.
433	No	Guglielmone, A A et al. “Amblyomma aureolatum (Pallas, 1772) and Amblyomma ovale Koch, 1844 (Acari: Ixodidae): hosts, distribution and 16S rDNA sequences.” Veterinary parasitology vol. 113,3-4 (2003): 273-88.
434	No	Baráková, Ivana et al. “Tick-borne pathogens and their reservoir hosts in northern Italy.” Ticks and tick-borne diseases vol. 9,2 (2018): 164-170.
435	Yes	Soares, Herbert S et al. “Ticks and rickettsial infection in the wildlife of two regions of the Brazilian Amazon.” Experimental & applied acarology vol. 65,1 (2015): 125-40.
436	Yes	Kollars, T M Jr et al. “Host utilization and seasonal occurrence of Dermacentor species (Acari:Ixodidae) in Missouri, USA.” Experimental & applied acarology vol. 24,8 (2000): 631-43.
437	No	Kim, Baek-Jun et al. “Ticks collected from wild and domestic animals and natural habitats in the Republic of Korea.” The Korean journal of parasitology vol. 52,3 (2014): 281-5.
438	No	Kempf, Florent et al. “Host races in Ixodes ricinus, the European vector of Lyme borreliosis.” Infection, genetics and evolution : journal of molecular epidemiology and evolutionary genetics in infectious diseases vol. 11,8 (2011): 2043-8.
439	No	Hornok, Sándor et al. “First record of Ixodes (Scaphixodes) caledonicus in the Carpathian Basin and first time molecular-phylogenetic analysis of this tick species with updated host records and geographical range.” Ticks and tick-borne diseases vol. 15,1 (2024): 102280.
440	Yes	White, Seth A et al. “Surveys for ticks on wildlife hosts and in the environment at Asian longhorned tick (Haemaphysalis longicornis)-positive sites in Virginia and New Jersey, 2018.” Transboundary and emerging diseases vol. 68,2 (2021): 605-614.
441	No	Saracho Bottero, Maria N et al. “Presence of Borrelia in different populations of Ixodes pararicinus from northwestern Argentina.” Ticks and tick-borne diseases vol. 8,4 (2017): 488-493.
442	No	Bottero, Maria N Saracho et al. “Ixodes silvanus n. sp. (Acari: Ixodidae), a new member of the subgenus Trichotoixodes Reznik, 1961 from northwestern Argentina.” Ticks and tick-borne diseases vol. 12,1 (2021): 101572.
443	Yes	Kwak, Mackenzie L et al. “Nation-wide surveillance of ticks (Acari: Ixodidae) on birds in Singapore.” Acta tropica vol. 260 (2024): 107411.
444	No	Dinçer, Ender et al. “Survey and Characterization of Jingmen Tick Virus Variants.” Viruses vol. 11,11 1071. 17 Nov. 2019.
445	No	Khoo, Jing-Jing et al. “Bacterial community in Haemaphysalis ticks of domesticated animals from the Orang Asli communities in Malaysia.” Ticks and tick-borne diseases vol. 7,5 (2016): 929-937.
446	Yes	Brinkerhoff, R Jory et al. “Life history characteristics of birds influence patterns of tick parasitism.” Infection ecology & epidemiology vol. 9,1 1547096. 27 Nov. 2018.
447	No	Hulinska, D et al. “Molecular and microscopical evidence of Ehrlichia spp. and Borrelia burgdorferi sensu lato in patients, animals and ticks in the Czech Republic.” The new microbiologica vol. 25,4 (2002): 437-48.
448	Yes	Šujanová, Alžbeta et al. “The Infection Rate of Bird-Feeding Ixodes ricinus Ticks with Borrelia garinii and B. valaisiana Varies with Host Haemosporidian Infection Status.” Microorganisms vol. 11,1 60. 25 Dec. 2022.
449	No	Muñoz-Leal, Sebastián et al. “Anaplasmataceae, Borrelia and Hepatozoon agents in ticks (Acari: Argasidae, Ixodidae) from Chile.” Acta tropica vol. 192 (2019): 91-103.
450	Yes	Salavati, Ali et al. “A Cross-Sectional Survey of Gastrointestinal Parasites in an Ornithological Garden.” Journal of avian medicine and surgery vol. 36,4 (2023): 380-387.
451	No	Lilly, Marie et al. “Local Community Composition Drives Avian Borrelia burgdorferi Infection and Tick Infestation.” Veterinary sciences vol. 9,2 55. 29 Jan. 2022.
452	No	Pitó, Andor et al. “East-to-west dispersal of bird-associated ixodid ticks in the northern Palaearctic: Review of already reported tick species according to longitudinal migratory avian hosts and first evidence on the genetic connectedness of Ixodes apronophorus between Siberia and Europe.” Current research in parasitology & vector-borne diseases vol. 6 100201. 14 Jul. 2024.
453	No	Stein, A, and D Raoult. “Pigeon pneumonia in provence: a bird-borne Q fever outbreak.” Clinical infectious diseases : an official publication of the Infectious Diseases Society of America vol. 29,3 (1999): 617-20.
454	No	Dumas, Ariane et al. “Fine-scale determinants of the spatiotemporal distribution of Ixodes scapularis in Quebec (Canada).” Ticks and tick-borne diseases vol. 13,1 (2022): 101833.
455	No	Han, Sun-Woo et al. “First detection of Borrelia and Rickettsia species from Ornithodoros ticks in the Republic of Korea.” Ticks and tick-borne diseases vol. 12,4 (2021): 101689.
456	Yes	Dupuis, Alan P 2nd et al. “Isolation of deer tick virus (Powassan virus, lineage II) from Ixodes scapularis and detection of antibody in vertebrate hosts sampled in the Hudson Valley, New York State.” Parasites & vectors vol. 6 185. 15 Jul. 2013.
457	Yes	Hoffman, Tove et al. “A divergent Anaplasma phagocytophilum variant in an Ixodes tick from a migratory bird; Mediterranean basin.” Infection ecology & epidemiology vol. 10,1 1729653. 15 Mar. 2020.
458	Yes	Pascoal, Jamile de Oliveira et al. “Ticks on birds in a savanna (Cerrado) reserve on the outskirts of Uberlândia, Minas Gerais, Brazil.” Revista brasileira de parasitologia veterinaria = Brazilian journal of veterinary parasitology : Orgao Oficial do Colegio Brasileiro de Parasitologia Veterinaria vol. 22,1 (2013): 46-52.
459	Yes	Molin, Ylva et al. “Migratory birds, ticks, and Bartonella.” Infection ecology & epidemiology vol. 1 (2011): 10.3402/iee.v1i0.5997.
460	Yes	Cicuttin, Gabriel L et al. “Rickettsia spp., Ehrlichia sp. and Candidatus Midichloria sp. associated to ticks from a protected urban area in Buenos Aires City (Argentina).” Experimental & applied acarology vol. 86,2 (2022): 271-282.
461	No	Rollins, Robert E et al. “German Ixodes inopinatus samples may not actually represent this tick species.” International journal for parasitology vol. 53,13 (2023): 751-761.
462	No	Palomar, Ana M et al. “Novel Genotypes of Nidicolous Argas Ticks and Their Associated Microorganisms From Spain.” Frontiers in veterinary science vol. 8 637837. 29 Mar. 2021.
463	No	Bertelloni, Fabrizio et al. “Molecular Survey on the Occurrence of Tick-Borne Bacteria in Wild Birds from Central Italy.” Veterinary sciences vol. 11,7 284. 24 Jun. 2024.
464	No	Scott, John D et al. “Extensive Distribution of the Lyme Disease Bacterium, Borrelia burgdorferi Sensu Lato, in Multiple Tick Species Parasitizing Avian and Mammalian Hosts across Canada.” Healthcare (Basel, Switzerland) vol. 6,4 131. 12 Nov. 2018.
465	No	Hubbard, M J et al. “Distribution of Borrelia burgdorferi s.l. spirochaete DNA in British ticks (Argasidae and Ixodidae) since the 19th century, assessed by PCR.” Medical and veterinary entomology vol. 12,1 (1998): 89-97.
466	Yes	Hoffman, Tove et al. “Association between guilds of birds in the African-Western Palaearctic region and the tick species Hyalomma rufipes, one of the main vectors of Crimean-Congo hemorrhagic fever virus.” One health (Amsterdam, Netherlands) vol. 13 100349. 11 Nov. 2021.
467	No	Lafri, Ismail et al. “Detection of relapsing fever Borrelia spp., Bartonella spp. and Anaplasmataceae bacteria in argasid ticks in Algeria.” PLoS neglected tropical diseases vol. 11,11 e0006064. 16 Nov. 2017.
468	No	Petney, T N et al. “Argas persicus sensu stricto does occur in Australia.” Parasitology research vol. 93,4 (2004): 296-9.
469	Yes	Sanches, Gustavo Seron et al. “Ticks infesting birds in Atlantic Forest fragments in Rio Claro, State of Sao Paulo, Brazil.” Revista brasileira de parasitologia veterinaria = Brazilian journal of veterinary parasitology : Orgao Oficial do Colegio Brasileiro de Parasitologia Veterinaria vol. 22,1 (2013): 6-12.
470	No	Scott, John D et al. “Presence of Babesia odocoilei and Borrelia burgdorferi Sensu Stricto in a Tick and Dual Parasitism of Amblyomma inornatum and Ixodes scapularis on a Bird in Canada.” Healthcare (Basel, Switzerland) vol. 7,1 46. 20 Mar. 2019.
471	Yes	Rodriguez, Miguel Mateo et al. “Molecular Detection of Rickettsia and Other Bacteria in Ticks and Birds in an Urban Fragment of Tropical Dry Forest in Magdalena, Colombia.” Life (Basel, Switzerland) vol. 13,1 145. 4 Jan. 2023.
472	Yes	Cardona-Romero, Marelid et al. “Rickettsia parkeri strain Atlantic rainforest in ticks (Acari: Ixodidae) of wild birds in Arauca, Orinoquia region of Colombia.” International journal for parasitology. Parasites and wildlife vol. 13 106-113. 12 Sep. 2020.
473	No	Rataud, Amalia et al. “Diversity of Tick-Borne Pathogens in Tick Larvae Feeding on Breeding Birds in France.” Pathogens (Basel, Switzerland) vol. 11,8 946. 20 Aug. 2022.
474	No	Silveira, I et al. “Rickettsial Infection in Animals, Humans and Ticks in Paulicéia, Brazil.” Zoonoses and public health vol. 62,7 (2015): 525-33.
475	No	Scott, John D et al. “Detection and Transstadial Passage of Babesia Species and Borrelia burgdorferi Sensu Lato in Ticks Collected from Avian and Mammalian Hosts in Canada.” Healthcare (Basel, Switzerland) vol. 7,4 155. 2 Dec. 2019.
476	Yes	Vincent, A L. “Parasites of the starling, Sturnus vulgaris, in San Diego County, California.” The Journal of parasitology vol. 58,5 (1972): 1020-2.
477	No	Keve, Gergő et al. “Ornithological and molecular evidence of a reproducing Hyalomma rufipes population under continental climate in Europe.” Frontiers in veterinary science vol. 10 1147186. 22 Mar. 2023.
478	No	Defaye, Baptiste et al. “Detection of Pathogens and Ticks on Sedentary and Migratory Birds in Two Corsican Wetlands (France, Mediterranean Area).” Microorganisms vol. 11,4 869. 28 Mar. 2023.
479	Yes	Morozov, Alexandr et al. “Prevalence of Bacterial and Protozoan Pathogens in Ticks Collected from Birds in the Republic of Moldova.” Microorganisms vol. 10,6 1111. 27 May. 2022.
480	No	Chvostáč, Michal et al. “Seasonal Patterns in the Prevalence and Diversity of Tick-Borne Borrelia burgdorferi Sensu Lato, Anaplasma phagocytophilum and Rickettsia spp. in an Urban Temperate Forest in South Western Slovakia.” International journal of environmental research and public health vol. 15,5 994. 15 May. 2018.
481	Yes	Konto, M et al. “Tick fauna of Malaysian red jungle fowl (Gallus gallus) in Bangi, Malaysia.” Veterinary world vol. 8,10 (2015): 1167-71.
482	No	Karim, Shahid et al. “Ticks without borders: Microbial communities of immature Neotropical tick species parasitizing migratory landbirds along northern Gulf of Mexico.” bioRxiv : the preprint server for biology 2023.10.22.563347. 24 Oct. 2023.
483	No	Cutler, Sally et al. “Borrelia in Ethiopian ticks.” Ticks and tick-borne diseases vol. 3,1 (2012): 14-7.
484	Yes	Peňazziová, Katarína et al. “Serologic Investigation on Tick-Borne Encephalitis Virus, Kemerovo Virus and Tribeč Virus Infections in Wild Birds.” Microorganisms vol. 10,12 2397. 2 Dec. 2022.
485	No	Jahfari, Setareh et al. “Circulation of four Anaplasma phagocytophilum ecotypes in Europe.” Parasites & vectors vol. 7 365. 15 Aug. 2014.
486	No	López, Yesica et al. “Ornithodoros puertoricensis (Ixodida: Argasidae) Associated With Domestic Fowl in Rural Dwellings From Córdoba Department, Caribbean Colombia.” Frontiers in veterinary science vol. 8 704399. 23 Jun. 2021.
487	No	Kvapil, Pavel et al. “Detection of Antibodies Against Tick-Borne Encephalitis Virus and Other Flaviviruses in a Zoological Collection in Slovenia.” Frontiers in veterinary science vol. 8 688904. 24 Jun. 2021.
488	No	Rataud, Amalia et al. “Contributions of birds to the feeding of ticks at host community level: Effects of tick burden, host density and yearly fluctuations.” Ticks and tick-borne diseases vol. 15,6 (2024): 102390.
489	No	Keesing, F et al. “Spatial and temporal patterns of the emerging tick-borne pathogen Borrelia miyamotoi in blacklegged ticks (Ixodes scapularis) in New York.” Parasites & vectors vol. 14,1 51. 14 Jan. 2021.
490	No	Hersh, Michelle H et al. “Reservoir competence of wildlife host species for Babesia microti.” Emerging infectious diseases vol. 18,12 (2012): 1951-7.
491	Yes	Vaschalde, Paula J et al. “Wild birds as hosts of ticks (Acari: Ixodidae) and Anaplasmataceae (Rickettsiales) in the Atlantic rainforest ecoregion, Argentina.” Medical and veterinary entomology vol. 39,1 (2025): 187-199.
492	No	Harmon, Jessica R et al. “Molecular identification of Ehrlichia species and host bloodmeal source in Amblyomma americanum L. from two locations in Tennessee, United States.” Ticks and tick-borne diseases vol. 6,3 (2015): 246-52.
493	Yes	Wilhelmsson, Peter et al. “Anaplasma phagocytophilum in Ticks Blood-Feeding on Migratory Birds in Sweden.” Microorganisms vol. 12,4 735. 3 Apr. 2024.
494	No	Mancuso, Elisa et al. “Tick Species Diversity and Molecular Identification of Spotted Fever Group Rickettsiae Collected from Migratory Birds Arriving from Africa.” Microorganisms vol. 11,8 2036. 8 Aug. 2023.
495	Yes	Hoffman, Tove et al. “Co-Occurrence of Francisella, Spotted Fever Group Rickettsia, and Midichloria in Avian-Associated Hyalomma rufipes.” Microorganisms vol. 10,7 1393. 11 Jul. 2022.
496	No	Menegon, Michela et al. “Amblyomma sparsum Neumann 1899 on migratory birds from Africa: First records in Italy.” Ticks and tick-borne diseases vol. 15,6 (2024): 102387.
497	No	Croci, Carlo et al. “Genome sequence of Ehrlichia muris from Ixodes ricinus collected in Italy on a migratory bird provides epidemiological and evolutionary insights.” Ticks and tick-borne diseases vol. 15,6 (2024): 102409.
498	No	Bell, C R et al. “The search for Ixodes dammini and Borrelia burgdorferi in Nova Scotia.” The Canadian journal of infectious diseases = Journal canadien des maladies infectieuses vol. 3,5 (1992): 224-30.
499	No	Ioannou, I et al. “Carriage of Rickettsia spp., Coxiella burnetii and Anaplasma spp. by endemic and migratory wild birds and their ectoparasites in Cyprus.” Clinical microbiology and infection : the official publication of the European Society of Clinical Microbiology and Infectious Diseases vol. 15 Suppl 2 (2009): 158-60.
500	Yes	Mancuso, Elisa et al. “Direct and Indirect Role of Migratory Birds in Spreading CCHFV and WNV: A Multidisciplinary Study on Three Stop-Over Islands in Italy.” Pathogens (Basel, Switzerland) vol. 11,9 1056. 16 Sep. 2022.
501	No	Mostafavi, Ehsan et al. “A case report of crimean congo hemorrhagic Fever in ostriches in iran.” The open virology journal vol. 7 81-3. 22 Aug. 2013.
502	No	Cleveland, Christopher A et al. “Surveillance for Borrelia spp. in Upland Game Birds in Pennsylvania, USA.” Veterinary sciences vol. 7,3 82. 30 Jun. 2020.
503	No	James, Marianne C et al. “The Heterogeneity, Distribution, and Environmental Associations of Borrelia burgdorferi Sensu Lato, the Agent of Lyme Borreliosis, in Scotland.” Frontiers in public health vol. 2 129. 28 Aug. 2014.
504	No	Jaenson, Thomas G T et al. “Coinfection of Babesia and Borrelia in the Tick Ixodes ricinus-A Neglected Public Health Issue in Europe?.” Pathogens (Basel, Switzerland) vol. 13,1 81. 17 Jan. 2024.
505	Yes	Chitimia-Dobler, Lidia et al. “Discovery of a novel Mediterranean Haemaphysalis (Ornithophysalis) doenitzi group tick species infesting Falco eleonorae on Antikythira Island, Greece.” Parasitology vol. 151,9 (2024): 933-945.
506	Yes	Alvarez-Londoño, Johnathan et al. “Molecular survey of Rickettsia spp. in ticks infesting wild animals in six departments in Colombia.” Ticks and tick-borne diseases vol. 15,6 (2024): 102381.
507	No	Zahid, Hafsa et al. “Argas persicus and Carios vespertilionis Ticks Infesting Ducks, Domestic Fowls and Bats in Pakistan: First Report on Molecular Survey and Phylogenetic Position of Borrelia anserina.” Veterinary sciences vol. 10,10 628. 20 Oct. 2023.
508	No	Alabí Córdova, Amir Salvador et al. “Novel Tick-Borne Anaplasmataceae Genotypes in Tropical Birds from the Brazilian Pantanal Wetland.” Microorganisms vol. 12,5 962. 10 May. 2024.
509	No	Zahid, Hafsa et al. “Life Cycle and Genetic Identification of Argas persicus Infesting Domestic Fowl in Khyber Pakhtunkhwa, Pakistan.” Frontiers in veterinary science vol. 8 664731. 19 May. 2021.
510	Yes	Hagman, Karl et al. “On the potential roles of ticks and migrating birds in the ecology of West Nile virus.” Infection ecology & epidemiology vol. 4 10.3402/iee.v4.20943. 15 Jan. 2014.
511	No	Ali, Abid et al. “First record of Alectorobius coniceps (Ixodoidea: Argasidae) and Dermacentor sp. (Ixodoidea: Ixodidae) in Pakistan.” Frontiers in veterinary science vol. 10 1326734. 16 Jan. 2024.
512	No	Naranjo, Victoria et al. “Molecular epidemiology of human and bovine anaplasmosis in southern Europe.” Annals of the New York Academy of Sciences vol. 1078 (2006): 95-9.
513	No	Bolaños-Rivero, Margarita et al. “Detection of Coxiella burnetii DNA in Peridomestic and Wild Animals and Ticks in an Endemic Region (Canary Islands, Spain).” Vector borne and zoonotic diseases (Larchmont, N.Y.) vol. 17,9 (2017): 630-634.
514	Yes	Turner, Wendy C et al. “Ixodid tick diversity on wild mammals, birds, and reptiles in and around Etosha National Park, Namibia.” African journal of ecology vol. 55,4 (2017): 714-721.
515	Yes	Ebani, Valentina Virginia et al. “Molecular survey on zoonotic tick-borne bacteria and chlamydiae in feral pigeons (Columba livia domestica).” Asian Pacific journal of tropical medicine vol. 9,4 (2016): 324-327.
516	No	Sirmarová, Jana et al. “Seroprevalence of Borrelia burgdorferi sensu lato and tick-borne encephalitis virus in zoo animal species in the Czech Republic.” Ticks and tick-borne diseases vol. 5,5 (2014): 523-7.
517	No	Scott, John D et al. “Monitoring of Nesting Songbirds Detects Established Population of Blacklegged Ticks and Associated Lyme Disease Endemic Area in Canada.” Healthcare (Basel, Switzerland) vol. 8,1 59. 13 Mar. 2020.
518	Yes	Ali, Abid et al. “Seasonal Dynamics, Record of Ticks Infesting Humans, Wild and Domestic Animals and Molecular Phylogeny of Rhipicephalus microplus in Khyber Pakhtunkhwa Pakistan.” Frontiers in physiology vol. 10 793. 16 Jul. 2019.
519	Yes	Banafshi, Omid et al. “Tick Ectoparasites of Animals in Borderline of Iran-Iraq and Their Role on Disease Transmission.” Journal of arthropod-borne diseases vol. 12,3 252-261. 30 Sep. 2018
520	No	Scott, John D et al. “Far-Reaching Dispersal of Borrelia burgdorferi Sensu Lato-Infected Blacklegged Ticks by Migratory Songbirds in Canada.” Healthcare (Basel, Switzerland) vol. 6,3 89. 25 Jul. 2018.
521	No	Soares, Herbert S et al. “Novel Anaplasma and Ehrlichia organisms infecting the wildlife of two regions of the Brazilian Amazon.” Acta tropica vol. 174 (2017): 82-87.
522	No	Jamil, Anjum et al. “Tick-borne Rickettsia, Anaplasma, Theileria, and enzootic nasal tumor virus in ruminant, PET, and poultry animals in Pakistan.” Frontiers in microbiology vol. 15 1359492. 26 Mar. 2024.
523	No	Lee, Xia et al. “Passive Animal Surveillance to Identify Ticks in Wisconsin, 2011-2017.” Insects vol. 10,9 289. 8 Sep. 2019.
524	No	Byaruhanga, Joseph et al. “Retrospective study on cattle and poultry diseases in Uganda.” International journal of veterinary science and medicine vol. 5,2 168-174. 7 Aug. 2017.
525	No	Scott, John D et al. “Detection of Babesia odocoilei in Ixodes scapularis Ticks Collected from Songbirds in Ontario and Quebec, Canada.” Pathogens (Basel, Switzerland) vol. 9,10 781. 24 Sep. 2020.
526	No	Hu, Jianli et al. “A Cluster of Bunyavirus-Associated Severe Fever With Thrombocytopenia Syndrome Cases in a Coastal Plain Area in China, 2015: Identification of a Previously Unidentified Endemic Region for Severe Fever With Thrombocytopenia Bunyavirus.” Open forum infectious diseases vol. 6,6 ofz209. 13 May. 2019.
527	No	Ostapchuk, Yekaterina O et al. “Survey of tick-borne relapsing fever borreliae in southern and southeastern Kazakhstan.” Ticks and tick-borne diseases vol. 15,6 (2024): 102398.
528	No	Soares, Herbert S et al. “Novel piroplasmid and Hepatozoon organisms infecting the wildlife of two regions of the Brazilian Amazon.” International journal for parasitology. Parasites and wildlife vol. 6,2 115-121. 26 May. 2017.
529	No	Araújo, Izabela Mesquita et al. “Survey of bacterial and protozoan agents in ticks and fleas found on wild animals in the state of Rio de Janeiro, Brazil.” Ticks and tick-borne diseases vol. 13,6 (2022): 102037.
530	No	Azagi, Tal et al. “Circulation of Babesia Species and Their Exposure to Humans through Ixodes Ricinus.” Pathogens (Basel, Switzerland) vol. 10,4 386. 24 Mar. 2021.
531	No	Roth, Tara, and Arielle Crews. “First record of a structural infestation by the bird flea Dasypsyllus gallinulae perpinnatus (Siphonaptera: Ceratophyllidae) in the San Francisco Bay Area, California, USA.” Journal of medical entomology vol. 61,3 (2024): 815-817.
532	No	Teel, P D et al. “Ectoparasites of Eastern and Western meadowlarks from the Rio Grande plains of south Texas.” Journal of medical entomology vol. 25,1 (1988): 32-8.
533	No	Berihun, Asnakew Mulaw et al. “Prevalence of domestic chicken ectoparasites in the east Goejam, Amhara, Ethiopia.” Veterinary parasitology, regional studies and reports vol. 56 (2024): 101144.
534	No	Loureiro, Filipa, et al. "Serological evidence of antibodies to Flaviviridae in wild birds in Portugal." Animal Diseases 4.1 (2024): 35.
535	No	Ganbold, Onolragchaa, et al. "The infection record of Ixodes lividus from new avian host lesser kestrel (Falco naumanni Fleischer, 1818)." Ornithology Research 32.1 (2024): 36-39.
536	No	Buysse, Marie, et al. "Detection of Anaplasma and Ehrlichia bacteria in humans, wildlife, and ticks in the Amazon rainforest." Nature Communications 15.1 (2024): 3988.
537	No	Ivanova-Aleksandrova, Nadya, et al. "Borrelia burgdorferi Infection in Bird-feeding and Questing Ticks in Bulgaria." Acta Zoologica Bulgarica 76.3 (2024): 425-430.
538	No	Ahmed, A. A., and L. Y. Khalil. "Morphological and phylogenetic tree analysis of Argas persicus in local chicken in Mosul city." Iraqi J Vet Sci 38.4 (2024): 839-845.
539	No	Vázquez-May, Loren, et al. "Morphological and molecular identification of Amblyomma longirostre (Ixodida: Ixodidae) from birds in a protected area of southeastern Mexico." Studies on Neotropical Fauna and Environment 59.3 (2024): 983-994.
540	Yes	Girisgin, O., et al. "A survey of the ectoparasites found on wild birds in northwest Turkey." Indian Journal of Animal Research 57.8 (2023): 1059-1065.
541	No	Balasubramanian, Sujata, et al. "Blood meal metabarcoding of the argasid tick (Ornithodoros turicata Dugès) reveals extensive vector‐host associations." Environmental DNA 6.1 (2024): e522.
542	No	Hahn, Haley, et al. "Unique host-parasite relationships from wildlife and pets at a Zoological Medicine Service at Central Oklahoma." Southwestern Entomologist 48.1 (2023): 33-48.
543	No	Souza, Vanessa Campelo, et al. "Chewing lice (Insecta, Phthiraptera) and ticks (Arachnida, Ixodida) associated with birds in highland marshes of the Brazilian semiarid." Studies on Neotropical Fauna and Environment 59.3 (2024): 956-966.
544	Yes	Exantus, Jean-Marry, Annabelle Vidal, and Frank Cézilly. "Effects of Deforestation on Foraging Behavior, Ectoparasites, and Adult Survival in the Vulnerable La Selle Thrush, Turdus swalesi, in Haiti." Sustainability 15.22 (2023): 16035.
545	Yes	Moraga-Fernández, Alberto, et al. "Health risks associated with argasid ticks, transmitted pathogens, and blood parasites in Pyrenean griffon vulture (Gyps fulvus) nestlings." European Journal of Wildlife Research 69.6 (2023): 112.
546	No	Monti, Flavio, et al. "Ticks in the box: Argas persicus occurrence in nest boxes of secondary cavity-nesting bird species in Italy." European Journal of Wildlife Research 69.2 (2023): 23.
547	No	Telmadarraiy, Zakkyeh, et al. "Study on hard and soft ticks of domestic and wild animals in Western Iran." Journal of Arthropod-Borne Diseases 16.3 (2022): 225.
548	Yes	Ali, Abid, et al. "Molecular detection of Coxiella spp. in ticks (Ixodidae and Argasidae) infesting domestic and wild animals: with notes on the epidemiology of tick-borne Coxiella burnetii in Asia." Frontiers in Microbiology 14 (2023): 1229950.
549	No	Munn, Douglas T., et al. "Ruffed grouse do not exhibit high potential for reservoir competency of common tick‐borne pathogens." Wildlife Society Bulletin 46.5 (2022): e1380.
550	No	Nogueira, Bárbara Cristina Félix, et al. "Records of ectoparasites on humans and wildlife in southeastern Brazil." Archives of Veterinary Science 28.1 (2023).
551	Yes	Moodi, Behnoosh, et al. "Ticks (Metastigmata: Ixodidae) parasitizing songbirds in Iran with new host records." Iranian Journal of Animal Biosystematics 18.1 (2022).
552	Yes	Grassi, Laura, et al. "Survey of Tick‐Borne Zoonotic Agents in Ixodes Ticks Carried by Wild Passerines during Postbreeding Migration through Italy." Transboundary and Emerging Diseases 2023.1 (2023): 1399089.
553	No	Bonsergent, Claire, et al. "A soft tick vector of Babesia sp. YLG in Yellow-legged gull (Larus michahellis) nests." Peer Community Journal 3 (2023).
554	No	Tsapko, N. V. "Importation of Hyalomma rufipes Koch, 1844, Vectors of Crimean-Congo Haemorrhagic Fever Virus to the South Russia by Migratory Birds: Epidemiological Aspect." Russian Journal of Biological Invasions 13.2 (2022): 264-269.
555	Yes	Roselli, Megan A., Bruce H. Noden, and Scott R. Loss. "Tick infestation of birds across a gradient of urbanization intensity in the United States Great Plains." Urban Ecosystems 25.2 (2022): 379-391.
556	No	Rollins, Robert E., et al. "Repeatable differences in exploratory behaviour predict tick infestation probability in wild great tits." Behavioral Ecology and Sociobiology 75.3 (2021): 48.
557	Yes	Gherardi, Riccardo, Claudia D’Agostino, and Stefania Perrucci. "Lice, flies, mites, and ticks on raptors (Accipitriformes, Falconiformes and Strigiformes) in rescue centers in central Italy." Parasitologia 1.2 (2021): 61-68.
558	Yes	Garcia-Rejon, Julian E., et al. "Identification of parasitic arthropods collected from domestic and wild animals in Yucatan, Mexico." Annals of parasitology 67.4 (2021).
559	Yes	Fecchio, Alan, et al. "Higher probability of tick infestation reveals a hidden cost of army ant‐following in Amazonian birds." Journal of Avian Biology 52.7 (2021).
560	No	Kvapil, Pavel, et al. "A sentinel serological study in selected zoo animals to assess early detection of West Nile and Usutu virus circulation in Slovenia." Viruses 13.4 (2021): 626.
561	Yes	Nahal, Amir, et al. "Prevalence of ectoparasites in free-range backyard chicken flocks in northeast Algeria." Veterinarska stanica 52.6 (2021): 693-702.
562	No	Benedict, Lauryn, et al. "Human presence outweighs non-anthropogenic factors as a driver of avian nest parasite loads." Journal of Ornithology 162.1 (2021): 155-164.
563	Yes	Aukland, Lisa, Gary W. Shugart, and Sarah A. Hamer. "Occurrence of Ticks (Acari: Ixodidae) on Birds in Northwestern Lower Michigan, 2011-2019." The Great Lakes Entomologist 53.2 (2020): 8.
564	No	Chegeni, Asadollah Hosseini, and Majid Tavakoli. "Argas hermanni Audouin (Acari: Argasidae), a new member of Iranian tick fauna." Persian Journal of Acarology 9.2 (2020).
565	Yes	Isabel, Lopes De Carvalho, and Norte Ana Cláudia. "First report of Ixodes lividus (Koch, 1844) in sand martins Riparia riparia in Portugal." Systematic and Applied Acarology 25.10 (2020): 1883-1888.
566	No	Teixeira, Rodrigo HF, et al. "Ticks (Acari: Ixodidae) on wild raptors in Brazil." International Journal of Acarology 46.5 (2020): 357-363.
567	No	Martins, Thiago F., et al. "Ticks (Acari: Ixodidae) on captive and free-ranging wild animals in Tocantins State, a Cerrado-Amazon transition region of northern Brazil." International Journal of Acarology 46.4 (2020): 254-257.
568	Yes	Hosseini-Chegeni, Asadollah, Mahin Asadi, and Majid Tavakoli. "The record of Alveonasus canestrinii and Hyalomma marginatum (Acari: Ixodoidea) parasitizing partridge, Alectoris chukar (Aves: Phasianidae) in Iran." International Journal of Acarology 45.8 (2019): 512-515.
569	Yes	Bermúdez, Sergio, et al. "Molecular detection of rickettsial agents of hard ticks (Acari: Ixodidae) collected from wild birds of Panama." Systematic and Applied Acarology 25.4 (2020): 622-632.
570	Yes	Espinaze, M. P. A., et al. "Intercolony health evaluation of wild African penguins Spheniscus demersus, in relation to parasites, along the southwest coast of South Africa." African Journal of Marine Science 42.4 (2020): 393-403.
571	Yes	Souza, Vanessa Lima de, et al. "New records of ticks (Acari: Ixodidae) infesting wild birds in a forest fragment in Acre, Brazilian Amazon." Semina ciênc. agrar (2020): 2163-2170.
572	No	Burga-Dominguez, Cristina, Diego D. Gonzales-Delcarpio, and Carlos B. Zavalaga. "Time-lapse imagery of Peruvian Boobies Sula variegata reveals nest abandonment caused by tick hyperinfestation." Marine Ornithology 48 (2020): 303-311.
573	Yes	Fard, Vahideh Mahdavi, et al. "Identification of ectoparasites of ornamental birds in the north of Sistan and Baluchestan (southeast Iran)." Iranian Journal of Veterinary Science & Technology 12.2 (2020).
574	Yes	Kaboudi, K., et al. "Occurrence of ectoparasites in backyard domestic chickens (Gallus gallus domesticus) in the Northeast of Tunisia." Journal of Animal Health and Production 7.3 (2019): 92-98.
575	No	Heller, Erin L., et al. "Urbanization and tick parasitism in birds of coastal southeastern Virginia." The Journal of Wildlife Management 83.4 (2019): 975-984.
576	No	Csank, Tomáš, et al. "Surveillance on antibodies against West Nile virus, Usutu virus, tick-borne encephalitis virus and Tribeč virus in wild birds in Drienovská wetland, Slovakia." Biologia 74.7 (2019): 813-820.
577	No	Kim, Heung-Chul, et al. "Ticks collected from soil/nest litter and live and dead nestlings of migratory seabirds during their breeding season at six uninhabited Islands, Republic of Korea during 2009 and 2014–2017." Systematic and Applied Acarology 23.8 (2018): 1519-1530.
578	No	Luz, Hermes Ribeiro, et al. "A proposed description of the natural life cycle of Amblyomma brasiliense (Acari: Ixodidae) in a primary Atlantic rainforest environment in Brazil." Systematic and Applied Acarology 23.6 (2018): 1138-1147.
579	No	Parsons, Nola J., et al. "Novel vagrant records and occurrence of vector-borne pathogens in King Penguins (Aptenodytes patagonicus) in South Africa." Polar Biology 41.1 (2018): 79-86.
580	Yes	del Campo, Filiberto González-Martín, et al. "Ticks1 of Wild Birds at Sites with Different Land Uses at Campeche, Mexico." Southwestern Entomologist 43.3 (2018): 677-681.
581	Yes	Amoêdo-Lima, Mirna, et al. "Ticks and tick-associated spotted fever group Rickettsia from birds in the Southwestern Brazilian Amazon." Revista Colombiana de Ciencias Pecuarias 31.1 (2018): 26-35.
582	No	Grandi, Gioele, Mattia Menchetti, and Emiliano Mori. "Vertical segregation by breeding ring-necked parakeets Psittacula krameri in northern Italy." Urban ecosystems 21.5 (2018): 1011-1017.
583	Yes	AL-Shaibani, Khalid Thamir Mattar, H. R. J. Al-Abodi, and Hussein R. Mahmood. "Effect of two species of ticks and lice on some blood and biochemical parameters and their role in the transmission of Toxoplasma gondii to turkey Meleagris gallopavo during spring and summer seasons in Al-Diwaniyah province–Iraq." Journal of Global Pharma Technology 10.06 (2018): 273-280.
584	Yes	Chong, Sung-tae, et al. "Tick surveillance of migratory birds during 2010–2011 on Hong and Heuksan Islands, Jeollanam Province, Republic of Korea." Systematic and Applied Acarology 23.11 (2018): 2214-2223.
585	Yes	Taggart, Patrick L., and David Schultz. "Do avian ticks (Ixodes hirsti) influence host phenotype in New Holland honeyeaters (Phylidonyris novaehollandiae)?." Transactions of the Royal Society of South Australia 141.1 (2017): 48-56.
586	No	Martins, Thiago Fernandes, et al. "Diversity of ticks in the wildlife screening center of São Paulo city, Brazil." Ciência Rural 47.5 (2017): e20161052.
587	Yes	Luz, Hermes R., et al. "Additional information on ticks (Ixodidae) infesting birds in Atlantic Forest fragments in State of Paraná, South Brazil." Systematic and Applied Acarology 22.11 (2017): 1813-1821.
588	Yes	Kim, Heung-Chul, et al. "New distribution and host records for Ornithodoros capensis Neumann and Ornithodoros sawaii Kitaoka and Suzuki (Acari: Ixodida: Argasidae) collected from Black-tailed Gull, Larus crassirostris, nestlings and nest soil and litter on Hong and Nan Islands, Republic of Korea." Systematic and Applied Acarology 22.11 (2017): 1899-1909.
589	No	Muñoz-leaL, Sebastián, et al. "The Ornithodoros capensis group (Acari: Argasidae): a morphological diagnosis and molecular characterization of O. capensis sensu stricto from Queimada Grande Island, Brazil." Systematic and Applied Acarology 22.1 (2017): 28-41.
590	No	Kim, Heung-Chul, et al. "Ornithodoros sawaii (Acari: Ixodida: Argasidae) collected from nest soil/litter of Synthliboramphus antiquus, Synthliboramphuswumizusume, and nest soil/litter and nestlings of Hydrobatesmonorhis on Gugul and Sogugul Islands, Jeollanam Province, Republic of Korea." Systematic and Applied Acarology 22.11 (2017): 1959-1969.
591	No	Chegeni, Asadollah Hosseini, et al. "Molecular detection of Borrelia anserina in Argas persicus (Acari: Argasidae) ticks collected from Lorestan province, west of Iran." Persian Journal of Acarology 6.4 (2017).
592	No	Kim, Heung-chul, et al. "Ticks (Acari: Ixodida: Ixodidae) collected from nest soil and litter of Synthliboramphus antiquus on Chilbal Island, Jeollanam Province, Republic of Korea, with the first Korean record of Ixodes uriae White." Systematic and Applied Acarology 22.7 (2017): 962-967.
593	No	Scott, John D., et al. "First report of a blacklegged tick, Ixodes scapularis Say (Acari: Ixodidae), parasitizing a raptor in Canada." Systematic and Applied Acarology 22.2 (2017): 208-216.
594	Yes	Shemshadi, Bahar, Shahrokh Ranjbar-bahadori, and Mohamad Delfan-abazari. "Prevalence and intensity of parasitic infection in domestic ducks (Anas platyrhynchas) in Gilan Province, Northern Iran." Comparative Clinical Pathology 26.1 (2017): 165-167.
595	No	Scott, John D., et al. "Ticks parasitizing gallinaceous birds in Canada and first record of Borrelia burgdorferi-infected Ixodes pacificus (Acari: Ixodidae) from California Quail." Systematic and Applied Acarology 21.1 (2016): 1-12.
596	No	Gressler, Lucas Trevisan, et al. "Occurrence of Amblyomma longirostre in Cyanocompsa brissonii in Rio Grande do Sul, Brazil." Ciência Rural 46.4 (2016): 660-662.
597	No	Ogada, S., J. Lichoti, and P. A. Oyier. "A survey on disease prevalence, ectoparasite infestation and chick mortality in poultry populations of Kenya." (2016).
598	Yes	Rassouli, Maryam, Mohammad Mahdi Darvishi, and Seyed Rasoul Rosstami Lima. "Ectoparasite (louse, mite and tick) infestations on female turkeys (Galliformes, Phasianidae. Meleagris gallopavo) in Iran." Journal of Parasitic Diseases 40.4 (2016): 1226-1229.
599	Yes	Luz, Hermes Ribeiro, et al. "New host records of ticks (Ixodidae) infesting birds in an Atlantic Forest fragment in southeastern Brazil." Systematic and Applied Acarology 21.8 (2016): 1107-1115.
600	No	Rezaei, Farid, et al. "Prevalence of ectoparasites in free-range backyard chickens, domestic pigeons (Columba livia domestica) and turkeys of Kermanshah province, west of Iran." Journal of Parasitic Diseases 40.2 (2016): 448-453.
601	No	Kim, Heung-Chul, et al. "Ticks collected from Chilbal Island, Jeollanam Province, Republic of Korea, during 2014–2015." Systematic and Applied Acarology 21.12 (2016): 1641-1650.
602	No	Kim, Heung-Chul, et al. "Ornithodoros sawaii Kitaoka and Suzuki (Acari: Ixodida: Argasidae) collected from nest soil and litter of Synthliboramphus antiquus and Hydrobates monorhis, on Chilbal Island, southwestern Jeollanam Province, Republic of Korea." Systematic and Applied Acarology 20.7 (2015): 721-730.
603	No	Keith, Richard S., et al. "Ixodes brunneus (Acari: Ixodidae) from two bird hosts: a new Michigan tick." The Great Lakes Entomologist 48.3 (2015): 15.
604	No	Scott, John D., and Lance A. Durden. "First record of Amblyomma rotundatum tick (Acari: Ixodidae) parasitizing a bird collected in Canada." Systematic and Applied Acarology 20.2 (2015): 155-161.
605	No	Scott, John D., and Lance A. Durden. "Amblyomma dissimile Koch (Acari: Ixodidae) parasitizes bird captured in Canada." Systematic and Applied Acarology 20.8 (2015): 854-860.
606	No	Scott, John D., and Lance A. Durden. "New records of the Lyme disease bacterium in ticks collected from songbirds in central and eastern Canada." International Journal of Acarology 41.4 (2015): 241-249.
607	No	Liyanaarachchi, D. R., et al. "Ticks infesting wild and domestic animals and humans of Sri Lanka with new host records." Acta tropica 142 (2015): 64-70.
608	No	Scott, John D., and Lance A. Durden. "Songbird-transported tick Ixodes minor (Ixodida: Ixodidae) discovered in Canada." The Canadian Entomologist 147.1 (2015): 46-50.
609	No	Ndlovu, Mduduzi, and Leigh Combrink. "Feeding preferences of Oxpeckers in Kruger National Park, South Africa." Koedoe: African Protected Area Conservation and Science 57.1 (2015): 1-6.
610	No	Oh MiRae, Oh MiRae, et al. "Prevalence of Anaplasma sp. in thrushes (family Turdidae) in Jeju Island, Republic of Korea." (2014): 206-211.
611	No	Aslam, Bilal, et al. "Prevalence of Borrelia anserina in Argas Ticks." Pakistan Journal of Zoology 47.4 (2015).
612	No	Scott, J. D., J. F. Anderson, and L. A. Durden. "First detection of Lyme disease spirochete Borrelia burgdorferi in ticks collected from a raptor in Canada." J Vet Sci Med Diagn 2 4 (2013): 2.
613	No	Nebogatkin, I. V. "Birds as the feeders of ticks (Acari, Ixodida) in megalopolis of Kyiv." Вестник зоологии 48,№ 5 (2014): 467-470.
614	Yes	Touati, Laid, et al. "Distribution patterns of ectoparasites of Glossy Ibis (Plegadis falcinellus) chicks." Zoology and Ecology 25.1 (2015): 46-53.
615	No	Florin, David A., et al. "Additional US collections of the Gulf Coast tick, Amblyomma maculatum (Acari: Ixodidae), from the State of Delaware, the first reported field collections of adult specimens from the State of Maryland, and data regarding this tick from surveillance of migratory songbirds in Maryland." Systematic and Applied Acarology 19.3 (2014): 257-262.
616	Yes	Martins, Thiago F., Alan Fecchio, and Marcelo B. Labruna. "Ticks of the genus Amblyomma (Acari: Ixodidae) on wild birds in the Brazilian Amazon." Systematic and Applied Acarology 19.4 (2014): 385-392.
617	Yes	González-Acuña, Daniel, et al. "Health evaluation of wild gentoo penguins (Pygoscelis papua) in the Antarctic Peninsula." Polar Biology 36.12 (2013): 1749-1760.
618	No	Richter, Sigurður H., et al. "Tick species (Ixodia) identified in Iceland." (2013).
619	No	Dietrich, Muriel, et al. "Body size and shape evolution in host races of the tick Ixodes uriae." Biological Journal of the Linnean Society 108.2 (2013): 323-334.
620	Yes	Vanstreels, Ralph Eric Thijl, et al. "Investigation of blood parasites of pygoscelid penguins at the King George and Elephant Islands, South Shetlands Archipelago, Antarctica." Polar Biology 37.1 (2014): 135-139.
621	Yes	Torga, Khelma, et al. "Ticks on birds from Cerrado forest patches along the Uberabinha river in the Triângulo Mineiro region of Minas Gerais, Brazil." Ciência Rural 43 (2013): 1852-1857.
622	Yes	Khattak, Rehman Mehmood, et al. "Prevalence of ectoparasites in wild and domesticated grey (Francolinus pondicerianus) and black partridges (Francolinus francolinus) from Khyber Pakhtoonkhwa Province of Pakistan." Pakistan Journal of Zoology 44.5 (2012).
623	No	Hornok, Sándor, Zsolt Karcza, and Tibor Csörgő. "Birds as disseminators of ixodid ticks and tick-borne pathogens: note on the relevance to migratory routes." (2012).
624	Yes	Nowak-Chmura, Magdalena, et al. "Species diversity of ticks (Acari: Ixodida) on migrating birds on the Baltic Sea coast of Poland." Zool Stud 51.7 (2012).
625	No	Bilal Aslam, Bilal Aslam, et al. "Preparation and evaluation of Montanide ISA 206 adjuvanted bacterin of Borrelia anserina in laying chickens." (2013): 196-203.
626	No	Carleton, Reneé E., James W. Mertins, and Michael J. Yabsley. "Parasites and pathogens of eastern bluebirds (Sialia sialis): a field survey of a population nesting within a grass-dominated agricultural habitat in Georgia, USA, with a review of previous records." Comparative Parasitology 79.1 (2012): 30-43.
627	No	Tsai, Yi-Lun, et al. "The ixodid ticks collected from dogs and other animals in Taiwan and Kinmen Island." International Journal of Acarology 38.2 (2012): 110-115.
628	No	Grigoryeva, L. A., and A. V. Markov. "PCR identification of the host DNA in the taiga tick (Ixodinae: Ixodes persulcatus) nymphs in St. Petersburg and its environs." Entomological Review 92.4 (2012): 466-470.
629	Yes	Swai, E. S., et al. "A survey on Ectoparasites and haemoparasites of free-range indigenous chickens of Northern Tanzania." Livestock Research for Rural Development 22.9 (2010): 2010.
630	Yes	Mekuria, Solomon, and Elsabet Gezahegn. "Prevalence of External parasite of poultry in intensive and backyard chicken farm at Wolayta Soddo town, Southern Ethiopia." Veterinary World 3.22 (2010).
631	Yes	James, Marianne C., et al. "The importance of passerine birds as tick hosts and in the transmission of Borrelia burgdorferi, the agent of Lyme disease: a case study from Scotland." Ibis 153.2 (2011): 293-302.
632	Yes	Sabuni, Z. A., et al. "Prevalence of ectoparasites infestation in indigenous free-ranging village chickens in different agro-ecological zones in Kenya." Livestock Research for Rural Development 22.11 (2010): 1-4.
633	Yes	Kopij, Grzegorz, and Roger D. Price. "The Prevalence and Intensity of Louse (Pthiraptera, Mallophaga) and Tick (Acarina, Ixodidae) Infestation of Birds in South African Grassland." Вестник зоологии 45,№ 3 (2011): 251-257.
634	No	Chapman, Thomas W., et al. "Genetic structure in ixodid ticks from Kangaroo Island and the South Australia mainland." Australian Journal of Entomology 48.1 (2009): 40-46.
635	No	Laakkonen, Juha, et al. "First report of Ixodes frontalis (Acari: Ixodidae) in Finland, an example of foreign tick species transported by a migratory bird." Memoranda Societatis pro Fauna et Flora Fennica (2009).
636	No	Evans, Karl L., et al. "Effects of urbanisation on disease prevalence and age structure in blackbird Turdus merula populations." Oikos 118.5 (2009): 774-782.
637	No	Benoit, Joshua B., et al. "Short Note: increase in feeding by the tick, Ixodes uriae, on Adelie penguins during a prolonged summer." Antarctic Science 21.2 (2009): 151-152.
638	No	Oorebeek, Margot, and Sonia Kleindorfer. "The prevalence and intensity of tick infestation in passerines from South Australia." Emu-Austral Ornithology 109.2 (2009): 121-125.
639	Yes	Miller, Gary D., Joanne M. Watts, and Geoffrey R. Shellam. "Viral antibodies in south polar skuas around Davis Station, Antarctica." Antarctic Science 20.5 (2008): 455-461.
640	Yes	Morris, Sara R., Miranda C. Ertel, and Mary P. Wright. "The incidence and effects of ticks on migrating birds at a stopover site in Maine." Northeastern Naturalist 14.2 (2007): 171-182.
641	Yes	Michalik, Jerzy, et al. "Prevalence of avian-associated Borrelia burgdorferi sl genospecies in Ixodes ricinus ticks collected from blackbirds (Turdus merula) and song thrushes (T. philomelos)." International Journal of Medical Microbiology 298 (2008): 129-138.
642	No	Krištofík, Ján, Peter Mašán, and Zbyšek Šustek. "Arthropods (Pseudoscorpionidea, Acarina, Coleoptera, Siphonaptera) in nests of the bearded tit (Panurus biarmicus)." Biologia 62.6 (2007): 749-755.
643	Yes	Szabó, Matias Pablo Juan, et al. "Brown dog tick Rhipicephalus sanguineus parasitizing the bird Coereba flaveola in the Brazilian Cerrado." Ciência Rural 38 (2008): 543-545.
644	No	Sazima, Ivan. "Unexpected cleaners: Black Vultures (Coragyps atratus) remove debris, ticks, and peck at sores of capybaras (Hydrochoerus hydrochaeris), with an overview of tick-removing birds in Brazil." Revista Brasileira de Ornitologia 15.3 (2007): 417-426.
645	No	Sazima, Ivan. "Validated cleaner: the cuculid bird Crotophaga ani picks ticks and pecks at sores of capybaras in southeastern Brazil." Biota Neotropica 8 (2008): 213-216.
646	No	Monticelli, David, et al. "Juvenile survival in a tropical population of roseate terns: interannual variation and effect of tick parasitism." Marine Ecology Progress Series 365 (2008): 277-287.
647	No	Adang, Lucas K., et al. "Ectoparasites of the Laughing Dove Streptopelia senegalensis (Linnaeus, 1766)(Aves: Columbidae) in Zaria, Nigeria." Lundiana: International Journal of Biodiversity 9.1 (2008): 67-71.
648	Yes	Movila, Alexandru, et al. "Prevalence of Borrelia burgdorferi sensu lato in Ixodes ricinus and I. lividus ticks collected from wild birds in the Republic of Moldova." International Journal of Medical Microbiology 298 (2008): 149-153.
649	No	Swai, E. S., E. D. Karimuribo, and P. Kyakaisho. "Further evidence of occurrence of Argas persicus Oken 1881 in free-range village chickens in Tanzania." Livest Res Rural Dev 19 (2007): 6.
650	Yes	Kleindorfer, Sonia, Sarah Lambert, and David C. Paton. "Ticks (Ixodes sp.) and blood parasites (Haemoproteus spp.) in New Holland Honeyeaters (Phylidonyris novaehollandiae): evidence for site specificity and fitness costs." Emu-Austral Ornithology 106.2 (2006): 113-118.
651	No	Gauthier-Clerc, Michel, et al. "Comparison of behaviour, body mass, haematocrit level, site fidelity and survival between infested and non-infested king penguin Aptenodytes patagonicus by ticks Ixodes uriae." Polar Biology 26.6 (2003): 379-382.
652	No	Hoodless, Andrew N., et al. "Effects of tick Ixodes ricinus infestation on pheasant Phasianus colchicus breeding success and survival." Wildlife Biology 9.3 (2003): 171-178.
653	No	Wilson, Nixon, and Lance A. Durden. "Ectoparasites of terrestrial vertebrates inhabiting the Georgia Barrier Islands, USA: an inventory and preliminary biogeographical analysis." Journal of Biogeography 30.8 (2003): 1207-1220.
654	No	Mangin, Stephan, et al. "Ticks Ixodes uriae and the breeding performance of a colonial seabird, king penguin Aptenodytes patagonicus." Journal of Avian Biology 34.1 (2003): 30-34.
655	No	Sylla, Massamba, and Jocelyn Thonnon. "Argasidae (Acari: Ixodida) parasites of wild and domestic animals in Senegal: 2-Arboviruses isolation and epidemiological implications." (2004): 151-156.
656	Yes	Scharf, William C. "Immature ticks on birds: temporal abundance and reinfestation." Northeastern Naturalist 11.2 (2004): 143-150.
657	Yes	Gregoire, Arnaud, et al. "A comparison of infestation patterns by Ixodes ticks in urban and rural populations of the Common Blackbird Turdus merula." Ibis 144.4 (2002): 640-645.
658	Yes	Lafuente, M., et al. "Lice and ticks parasitizing Audouin's Gull Larus audouinii Payraudeau, 1826 (Aves, Laridae) in the Chafarinas Islands (W Mediterranean)." Miscel· lània zoològica (2000): 93-102.
659	No	Bouslama, Zihad, Yassine Chabi, and Marcel Lambrechts. "Chicks resist high parasite intensities in an Algerian population of blue tits." Ecoscience 8.3 (2001): 320-324.
660	No	McCoy, Karen D., et al. "Local adaptation of the ectoparasite Ixodes uriae to its seabird host." Evolutionary Ecology Research 4.3 (2002): 441-456.
661	No	Ramos, Jaime A., et al. "Activity patterns and effect of ticks on growth and survival of tropical Roseate Tern nestlings." The Auk 118.3 (2001): 709-716.
662	Yes	Hyland, Kerwin E., et al. "Records of ticks (Acari: Ixodidae) parasitizing birds (Aves) in Rhode Island, USA." International Journal of Acarology 26.2 (2000): 183-192.
663	No	Giardina, Antonia R., et al. "Modeling the role of songbirds and rodents in the ecology of Lyme disease." Canadian Journal of Zoology 78.12 (2000): 2184-2197.
664	No	Robertson, Antony, and Alice M. Jarvis. "Oxpeckers in north-eastern Namibia: recent population trends and the possible negative impacts of drought and fire." Biological Conservation 92.2 (2000): 241-247.
665	No	Hoodless, Andrew N., et al. "The impact of ticks on pheasant territoriality." Oikos 96.2 (2002): 245-250.
666	No	Ramos, J. A., et al. "A different developmental pattern of the scabird tick Amblyomma loculosum when lizards are present." Acarologia 42.3 (2002): 215-222.
667	Yes	Foster, Garry W., et al. "Parasitic helminths and arthropods of Greater Shearwaters (Puffinus gravis) from Florida." JOURNAL-HELMINTHOLOGICAL SOCIETY WASHINGTON 63 (1996): 83-88.
668	Yes	Osacar-Jimenez, J. J., A. Estrada-Peña, and J. Lucientes-Curdi. "Ticks (Acarina: Ixodidae) of wild birds in the Ebro Middle Basin (North-East Spain)." (1998): 23-31.
669	Yes	Rojas, Rosario, Miguel Ângelo Marini, and Maria Teresa Zanatta Coutinho. "Wild birds as hosts of Amblyomma cajennense (Fabricius, 1787)(Acari: Ixodidae)." Memórias do Instituto Oswaldo Cruz 94 (1999): 315-322.
670	Yes	Feare, Chris J., and Elaine L. Gill. "The life cycle of the tick Amblyomma loculosum in a Sooty Tern Sterna fuscata colony in the Seychelles." Journal of Zoology 241.4 (1997): 643-648.
671	No	Haemig, Paul D., Sven Bergström, and Björn Olsen. "Survival and mortality of grey-headed albatross chicks in relation to infestation by the tick Ixodes uriae." Colonial Waterbirds 21.3 (1998): 452-453.
672	No	McLean, ROBERT G., et al. "Isolation and characterization of Borrelia burgdorferi from blood of a bird captured in the Saint Croix River Valley." Journal of Clinical Microbiology 31.8 (1993): 2038-2043.
673	No	Danchin, E. "The incidence of the tick parasite Ixodes uriae in Kittiwake Rissa tridactyla colonies in relation to the age of the colony, and a mechanism of infecting new colonies." Ibis 134.2 (1992): 134-141.
674	No	Petney, T. N., and O. B. Kok. "Birds as predators of ticks (Ixodoidea) in South Africa." Experimental & applied acarology 17.5 (1993): 393-403.
675	No	Chastel, C., et al. "The isolation of Meaban virus, a new Flavivirus from the seabird tick Ornithodoros (Alectorobius) maritimus in France." Archives of virology 83.3-4 (1985): 129-140.
676	Yes	Choe, Jae C., and Ke Chung Kim. "Community structure of arthropod ectoparasites on Alaskan seabirds." Canadian Journal of Zoology 65.12 (1987): 2998-3005.
677	No	Heath, A. C. G., J. D. Tenquist, and D. M. Bishop. "Bird hosts of the New Zealand cattle tick, Haemaphysalis longicornis." New Zealand journal of zoology 15.4 (1988): 585-586.
678	No	Buriro, S. N., and S. S. Akbar. "Incidence and occurrence of ectoparasites of poultry in Pakistan." Zeitschrift für Angewandte Entomologie 86.1‐4 (1978): 1-8.
679	No	Lvov, D. K., et al. "“Paramushir” virus, a new arbovirus, isolated from ixodid ticks in nesting sites of birds on the islands in the north-western part of the Pacific Ocean basin." Archives of Virology 51.1-2 (1976): 157-161.
680	Yes	Kaiser, Makram N., Harry Hoogstraal, and George E. Watson. "Ticks (Ixodoidea) on migrating birds in Cyprus, fall 1967 and spring 1968, and epidemiological considerations." Bulletin of Entomological research 64.1 (1974): 97-110.
681	No	Bourne, W. R. P., et al. "Abnormal terns, sick sea and shore birds, organochlorines and arboviruses in the Indian Ocean." Marine Pollution Bulletin 8.7 (1977): 154-158.
682	No	Theiler, Gertrud. "African ticks and birds." Ostrich 30.S1 (1959): 353-378.
683	No	M'Ilwraith, Wm. "Flycatchers v. Ticks—Gannets." Emu-Austral Ornithology 1.1 (1901): 23-23.
684	No	Ivanova-Aleksandrova, Nadya, et al. "Borrelia burgdorferi Infection in Bird-feeding and Questing Ticks in Bulgaria." Acta Zoologica Bulgarica 76.3 (2024): 425-430.
685	No	Dik, Bilal, and Emine Hesna Kandir. "Ectoparasites in some wild birds (Aves) in Turkey." Progress in Nutrition 23.2 (2021): e2021261.
686	No	Deviatkin, Andrei A., et al. "Baltic group tick-borne encephalitis virus phylogeography: systemic inconsistency pattern between genetic and geographic distances." Microorganisms 8.10 (2020): 1589.
687	No	Lau, Alice CC, et al. "Detection of Borrelia burgdorferi sensu lato and relapsing fever Borrelia in feeding Ixodes ticks and rodents in Sarawak, Malaysia: New geographical records of Borrelia yangtzensis and Borrelia miyamotoi." Pathogens 9.10 (2020): 846.
688	No	Osborne, Cameron J., et al. "Rickettsia spp. in five tick species collected in central California." Journal of Medical Entomology 57.5 (2020): 1596-1603.
689	No	Muñoz-Leal, Sebastián, et al. "Ornithodoros capensis sensu stricto (Ixodida: Argasidae) in Coiba National Park: first report for Panama, with notes on the O. capensis group in Panamanian shores and Costa Rica." Experimental and Applied Acarology 81.3 (2020): 469-481.
690	No	Hornok, Sándor, et al. "First records and molecular-phylogenetic analyses of three tick species (Ixodes kaiseri, Hyalomma lusitanicum and Ornithodoros coniceps) from Malta." Ticks and Tick-Borne Diseases 11.3 (2020): 101379.
691	No	Matulaityte, Vesta, et al. "New record of Rickettsia vini in Ixodes lividus ticks from Lithuania." Ticks and Tick-borne Diseases 11.3 (2020): 101372.
692	No	Latas, Patricia, et al. "Argas (Persicargas) giganteus soft tick infection with Rickettsia hoogstraali and relapsing fever Borrelia on wild avian species of the desert southwest, USA." Journal of Wildlife Diseases 56.1 (2020): 113-125.
693	No	Douglas, David JT, and James W. Pearce-Higgins. "Variation in ectoparasitic sheep tick Ixodes ricinus infestation on European Golden Plover chicks Pluvialis apricaria and implications for growth and survival." Bird Study 66.1 (2019): 92-102.
694	No	Hipfner, J. Mark, Douglas F. Bertram, and Mark C. Drever. "Limited consequences of infestation with a blood‐feeding ectoparasite for the nestlings of two North Pacific seabirds." Journal of Avian Biology 50.1 (2019).
695	Yes	del Campo, Filiberto González-Martín, et al. "Ticks1 of Wild Birds at Sites with Different Land Uses at Campeche, Mexico." Southwestern Entomologist 43.3 (2018): 677-681.
696	No	Hornok, Sándor, et al. "Assessing bat droppings and predatory bird pellets for vector-borne bacteria: molecular evidence of bat-associated Neorickettsia sp. in Europe." Antonie Van Leeuwenhoek 111.9 (2018): 1707-1717.
697	No	Hornok, Sándor, et al. "Haematospirillum and insect Wolbachia DNA in avian blood." Antonie van Leeuwenhoek 111.3 (2018): 479-483.
698	No	Llanos, Sebastián, et al. "Ectoparasite abundance and apparent absence of hemoparasites in two albatross species in Sub-Antarctic Chile." Polar Biology 41.1 (2018): 143-147.
699	No	Mongruel, Anna Claudia Baumel, et al. "Detection of Anaplasma sp. phylogenetically related to A. phagocytophilum in a free-living bird in Brazil." Revista Brasileira de Parasitologia Veterinária 26.4 (2017): 505-510.
700	No	Hacioglu, Sabri, et al. "A snapshot avian surveillance reveals West Nile virus and evidence of wild birds participating in Toscana virus circulation." Vector-Borne and Zoonotic Diseases 17.10 (2017): 698-708.
701	No	Ramos, Alejandra G., and Hugh Drummond. "Tick infestation of chicks in a seabird colony varies with local breeding synchrony, local nest density and habitat structure." Journal of Avian Biology 48.4 (2017): 472-478.
702	No	Jurado-Tarifa, E., et al. "Monitoring of West Nile virus, Usutu virus and Meaban virus in waterfowl used as decoys and wild raptors in southern Spain." Comparative Immunology, Microbiology and Infectious Diseases 49 (2016): 58-64.
703	No	Jaeger, Audrey, et al. "Serological evidence for the circulation of flaviviruses in seabird populations of the western Indian Ocean." Epidemiology & Infection 144.3 (2016): 652-660.
704	No	de Jong, Margje E., et al. "No evidence for long‐term effects of reproductive effort on parasite prevalence in great tits Parus major." Journal of Avian Biology 45.2 (2014): 179-186.
705	No	Mascarelli, Patricia E., et al. "Bartonella henselae and B. koehlerae DNA in birds." Emerging Infectious Diseases 20.3 (2014): 491.
706	No	Maciel, Jonas Fernandes, et al. "Detection of anti: Rickettsia spp. antibodies in domestic chickens of extensive breeding in an endemic area for spotted fever in the state of Rio Grande do Sul, Brazil." Ciência Rural 43 (2013): 2037-2041.
707	No	Lopes de Carvalho, Isabel, et al. "Borrelia garinii and Francisella tularensis subsp. holarctica detected in migratory shorebirds in Portugal." European Journal of Wildlife Research 58.5 (2012): 857-861.
708	No	Machado, Rosangela Zacarias, et al. "Migratory and carnivorous birds in Brazil: reservoirs for Anaplasma and Ehrlichia species?." Vector-Borne and Zoonotic Diseases 12.8 (2012): 705-708.
709	No	Barbosa, Andrés, et al. "Seabird ticks (Ixodes uriae) distribution along the Antarctic Peninsula." Polar Biology 34.10 (2011): 1621-1624.
710	No	Saito, Mika, Yuichi Osa, and Mitsuhiko Asakawa. "Antibodies to flaviviruses in wild ducks captured in Hokkaido, Japan: risk assessment of invasive flaviviruses." Vector-Borne and zoonotic diseases 9.3 (2009): 253-258.
711	No	Newborn, Dave, et al. "Occurrence of sheep ticks on moorlandwader chicks." Bird Study 56.3 (2009): 401-404.
712	No	Gronesova, Paulina, et al. "Prevalence of avian influenza viruses, Borrelia garinii, Mycobacterium avium, and Mycobacterium avium subsp. paratuberculosis in waterfowl and terrestrial birds in Slovakia, 2006." Avian pathology 37.5 (2008): 537-543.
713	No	Sovada, Marsha A., et al. "Impact of West Nile virus and other mortality factors on American white pelicans at breeding colonies in the northern plains of North America." Biological Conservation 141.4 (2008): 1021-1031.
714	No	Smith Jr, Robert P., et al. "Borrelia garinii in seabird ticks (Ixodes uriae), Atlantic coast, North America." Emerging Infectious Diseases 12.12 (2006): 1909.
715	No	Tarello, W. "Microscopic and clinical evidence for Ehrlichia spp. infection in Saker falcons (Falco cherrug)." Revue de médecine vétérinaire 157.4 (2006): 203-204.
716	No	Schwarzova, K., et al. "Detection of Borrelia burgdorferi sensu lato and Chlamydophila psittaci in throat and cloacal swabs from birds migrating through Slovakia." Folia Microbiologica 51.6 (2006): 653-658.
717	No	Ishiguro, Fubito, Nobuhiro Takada, and Toshiyuki Masuzawa. "Molecular evidence of the dispersal of Lyme disease Borrelia from the Asian continent to Japan via migratory birds." Japanese journal of infectious diseases 58.3 (2005): 184-186.
718	No	Storni, Alline, Maria AS Alves, and Michel P. Valim. "Feather mites and ticks (Acari) associated to Turdus albicollis Vieillot (Aves, Muscicapidae) in an area of Atlantic forest at Ilha Grande, Rio de Janeiro, Brasil." Revista Brasileira de Zoologia 22 (2005): 419-423.
719	No	Mannelli, Alessandro, et al. "Borrelia burgdorferi sensu lato infection in larval Ixodes ricinus (Acari: Ixodidae) feeding on blackbirds in northwestern Italy." Journal of medical entomology 42.2 (2005): 168-175.
720	No	Marra, Peter P., et al. "West Nile virus and wildlife." Bioscience 54.5 (2004): 393-402.
721	No	Gryczyńska, Alicja, et al. "Borrelia burgdorferi sensu lato infection in passerine birds from the Mazurian Lake region (Northeastern Poland)." Avian Pathology 33.1 (2004): 67-73.
722	No	Belozerov, V. N., D. J. Van Niekerk, and H. J. B. Butler. "Population structure of Argas arboreus (Acari: Argasidae) ticks associated with seasonally abandoned mixed heronries, dominated by cattle egrets (Bubulcus ibis), in South Africa." Onderstepoort Journal of Veterinary Research 70.4 (2003): 325-330.
723	No	KRIšroík, Ján, et al. "Arthropods (Pseudoscorpionida, Acari, Coleoptera, Siphonaptera) in nests of the tengmalm's owl." Biologia, Bratislava 58.2 (2003): 231-240.
724	Yes	Bjöersdorff A, Bergström S, Massung R F, et al. Ehrlichia-infected ticks on migrating birds[J]. Emerging Infectious Diseases, 2001, 7(5): 877.
725	No	Gauthier-Clerc M, Jaulhac B, Frenot Y, et al. Prevalence of Borrelia burgdorferi (the Lyme disease agent) antibodies in king penguin Aptenodytes patagonicus in Crozet Archipelago[J]. Polar Biology, 1999, 22(2): 141-143.
726	No	Juřicová Z, Pinowski J, Literak I, et al. Antibodies to alphavirus, flavivirus, and bunyavirus arboviruses in house sparrows (Passer domesticus) and tree sparrows (P. montanus) in Poland[J]. Avian Diseases, 1998: 182-185.
727	No	Kelly P J, Masanvi N, Cadman H F, et al. Serosurvey for Cowdria ruminantium, Coxiella burnetii, and spotted fever group rickettsiae in ostriches (Struthio camelus) from Zimbabwe[J]. Avian diseases, 1996: 448-452.
728	Yes	Olsén B, Jaenson T G, Bergström S. Prevalence of Borrelia burgdorferi sensu lato-infected ticks on migrating birds[J]. Applied and environmental microbiology, 1995, 61(8): 3082-3087.
729	No	Dautell H, Kahll O, Scheurer S, et al. Seasonal activities of the pigeon tick Argas reﬂexus (Acari: Argasidae) in Berlin, Germany[J]. Folia Parasitologica, 1994, 41: 155-160.
730	Yes	Humair P F, Turrian N, Aeschlimann A, et al. Ixodes ricinus immatures on birds in a focus of Lyme borreliosis[J]. Folia Parasitologica, 1993, 40(3): 237-242.
731	No	KriStofìk J, Masan P, Sustek Z, et al. Arthropods in the nests of penduline tit (Remiz pendulinus)[J]. BIOLOGIA-BRATISLAVA-, 1993, 48: 493-493.
732	No	Mather T N, Telford III S R, MacLachlan A B, et al. Incompetence of catbirds as reservoirs for the Lyme disease spirochete (Borrelia burgdorferi)[J]. The Journal of parasitology, 1989: 66-69.
733	Yes	Battaly G R, Fish D, Dowler R C. The seasonal occurrence of Ixodes dammini and Ixodes dentatus (Acari: Ixodidae) on birds in a Lyme disease endemic area of southeastern New York State[J]. Journal of the New York Entomological Society, 1987: 461-468.
734	No	Horak, IG & Knight M M. A comparison of the tick burdens of wild animals in a nature reserve and on an adjacent farm where tick control is practised[J]. Journal of the South African Veterinary Association, 1986, 57(4): 199-203.
735	No	Hoogstraal H, Wassef H Y, Hays C, et al. Ornithodoros (Alectorobius) spheniscus n. sp.[Acarina: Ixodoidea: Argasidae: Ornithodoros (Alectorobius) capensis group], a tick parasite of the Humboldt penguin in Peru[J]. The Journal of parasitology, 1985: 635-644.
736	No	Duffy D C. The ecology of tick parasitism on densely nesting Peruvian seabirds[J]. Ecology, 1983, 64(1): 110-119.
737	No	Duncan J S, Reid H W, Moss R, et al. Ticks, louping ill and red grouse on moors in Speyside, Scotland[J]. The Journal of Wildlife Management, 1978: 500-505.
738	No	Fitzpatrick C, Threlfall W. The ectoparasites of three species of seabirds from Newfoundland, Canada[J]. Canadian Journal of Zoology, 1977, 55(7): 1205-1209.
739	No	Feare C J. Desertion and abnormal development in a colony of Sooty Terns Sterna fuscata infected by virus-infected ticks[J]. 1976.
740	No	Rosenstein M. Paralysis in chickens caused by larvae of the poultry tick, Argas persicus[J]. Avian diseases, 1976: 407-409.
741	No	Williams R E, Hair J A. Influence of Gulf Coast ticks on blood composition and weights of eastern meadowlarks in Oklahoma[J]. Annals of the Entomological Society of America, 1976, 69(3): 403-404.
742	No	Ferianc O, Lichard M. Birds in the Tribeč and Hronský Inovec mountains as hosts of ticks[J]. Bulletin of the World Health Organization, 1967, 36(Suppl 1): 19.
743	Yes	Brinck P, Svedmyr A, von Zeipel G. Migrating birds at Ottenby Sweden as carriers of ticks and possible transmitters of tick-borne encephalitis virus[J]. Oikos, 1965: 88-99.
744	No	Kohls G M, Ryckman R E. New distributional records of ticks associated with cliff swallows, Petrochelidon spp., in the United States[J]. The Journal of Parasitology, 1962, 48(3): 507-508.
745	No	Kaiser M N, Hoogstraal H. Hunterellus theileri Fiedler (Encyrtidae, Chalcidoidea) parasitizing an African Hyalomma tick on a migrant bird in Egypt[J]. The Journal of Parasitology, 1958, 44(4): 392-392.
746	No	Hoogstraal H, Mielcarek J E. Ixodes (Ceratixodes) uriae White, 1852, Parasitizing penguins and sea birds in the Falkland Islands (Ixodoidea, Ixodidae)[J]. The Journal of Parasitology, 1954, 40(2): 232-232.
747	No	McNEIL E, Hinshaw W R, Kissling R E. A study of Borrelia anserina infection (spirochetosis) in turkeys[J]. Journal of Bacteriology, 1949, 57(2): 191-206.
748	No	Jellison W L. The Burrowing Owl as a host to the argasid tick, Ornithodorus parkeri[J]. Public Health Reports (1896-1970), 1940: 206-208.
749	No	Bassini-Silva R, de Castro Jacinavicius F, Sanches G S, et al. First record of Ixodes uriae White, 1852 (Parasitiformes: Ixodidae) on the great shearwater (Procellariiformes: Procellariidae) in Southern Brazil: a step toward understanding tick-host interactions[J]. Veterinary Research Communications, 2025, 49(2): 103.
750	No	Byun H R, Rieu M S, Ji S R, et al. Detection of tick-borne pathogens in blood-fed ticks from animals across nine Asian countries[J]. Microbiology Spectrum, 2025, 13(3): e02449-24.
751	No	Loureiro F, Mesquita J R, Cardoso L, et al. Screening Wild Birds for Tick-Borne Zoonotic Pathogens in Portugal[J]. Pathogens, 2025, 14(1): 75.
752	Yes	Khan B, Batool S, Shahnawaz S, et al. A higher infection rate of Toxoplasma gondii in soft ticks infesting domestic hens: a novel report from Pakistan[J]. Veterinary Parasitology: Regional Studies and Reports, 2025, 57: 101147.
753	No	Scorza A V, McMinn R J, Chacon A, et al. Detection of selected vector-borne pathogens in domestic animals, ectoparasites, and their owners in a rural community in Southwest Guatemala[J]. Veterinary Parasitology: Regional Studies and Reports, 2025, 57: 101185.
754	No	Vourvidis D, Tzouganatou G, Perdikaris S, et al. Ticks and Tick-Borne Pathogens in Wild Animals and Birds from Two Rehabilitation Facilities in Greece[J]. Pathogens, 2024, 14(1): 9.
755	No	Menegon M, Casale F, Mancuso E, et al. New finding on a migratory bird, the fowl tick Argas (Persicargas) persicus (Oken, 1818), in Italy[J]. Experimental and Applied Acarology, 2025, 94(1): 16.
756	Yes	Vaschalde P J, Barolin J, Monje L D, et al. Established populations of Ixodes silvanus (Acari: Ixodidae) in the Chaco Serrano, Argentina[J]. Experimental and Applied Acarology, 2025, 94(1): 12.
757	Yes	Bózsik A P, Déri J, Bózsik B P, et al. Presence of Borrelia Spirochetes in White Stork (Ciconia ciconia), White-Tailed Eagle (Haliaeetus albicilla), and Eastern Imperial Eagle (Aquila heliaca): Hospitalized in a Wild Bird Hospital and Sanctuary (Hortobágy, Hungary)[J]. Animals, 2024, 14(24): 3553.
758	No	Kulisz J, Zając Z, Foucault-Simonin A, et al. Wide spectrum of tick-borne pathogens in juvenile Ixodes ricinus collected from autumn-migrating birds in the Vistula River Valley, Poland[J]. BMC Veterinary Research, 2024, 20(1): 556.
759	Yes	Nishino A, Tatemoto K, Ishijima K, et al. Transboundary Movement of Yezo Virus via Ticks on Migratory Birds, Japan, 2020–2021[J]. Emerging infectious diseases, 2024, 30(12): 2674.
760	Yes	Lynn G E, Ludwig T J, Allerdice M E J, et al. The natural history of Amblyomma maculatum sensu lato, a vector of Rickettsia parkeri rickettsiosis, in southern Arizona[J]. Scientific Reports, 2024, 14(1): 28175.
761	No	Jarrett C, Illa M, Burri M, et al. ‘Vampire birds’: diet metabarcoding reveals that migrating Woodchat Shrikes Lanius senator consume engorged camel ticks in a desert stopover site[J]. Ostrich, 2024, 95(4): 296-300.
762	No	Lukubwe M S, Velarde-Garcéz D, Sequeira F, et al. Feeding ecology and interactions with mammal hosts in a symbiotic genus of birds (Buphagus spp.) in Namibia[J]. Avian Research, 2024, 15: 100200.
763	No	Backshall S J, Dunn C, Mainwaring M C. A Newly Discovered Symbiotic Relationship Between Giant Cowbirds (Molothrus oryzivorus) and South American Tapirs (Tapirus terrestris) in Suriname[J]. Austral Ecology, 2025, 50(1): e70020.
764	No	Pitó A, Bukor B, Győrig E, et al. Investigations of the tick burden on passeriform, water-associated and predatory birds reveal new tick–host associations and habitat-related factors of tick infestation[J]. Parasites & Vectors, 2024, 17(1): 144.
765	No	李思德, 李东阳, 朱鹤赐, 等. 新疆鸡疏螺旋体病的初步报告[J]. 收藏, 1983, 4.
766	No	王才, 李芳. 吉林省金腰燕窝内的蜱和蚤[J]. 白求恩医科大学学报, 1986, 2.
767	No	黄祥瑞, 吴庆丽, 杨秀旭, 等. 西藏地区几株虫媒病毒的分离与初步鉴定[J]. 中国人兽共患病杂志, 1995, 11(6): 29-32.
768	Yes	孙家刚, 李开均, 魏洪, 等. 禽等动物感染嗜群血蜱的研究[J]. 第 15 届世界禽病大会, 中国畜牧兽医学会 2007 年学术年会论文集, 2007.
769	No	刘联坤, 郭建军. 贵州禽畜寄生蜱种类及优势种[J]. 西南师范大学学报: 自然科学版, 2011, 36(1): 98-101.
770	No	韩华, 万道正, 张晓龙, 等. 广西凭祥地区莱姆病螺旋体检测和基因分型研究[J]. 中国媒介生物学及控制杂志, 2013 (3): 244-246.
771	Yes	吕磊, 王勇, 张正旺, 等. 发冠卷尾巢内体外寄生物及其他无脊椎动物 (英文)[J]. 中国鸟类: 英文版, 2013 (4): 314-318.
772	Yes	刘世平, 孙明. 民勤县家禽蜱虫调查及季节消长动态规律研究[J]. 国外畜牧学: 猪与禽, 2019, 39(3): 52-53.

## Sheet: Dataset S2
Dataset S2. Dataset of bird-associated ticks
Record ID	Reference ID	Article title	Publication year	continent	Country	Latitude	Longitude	Point/Polygon	Bird groups	Bird orders	Bird families	Tick genus	Tick species	Habitat	Bird–tick association
1	1	Tick species from Africa by migratory birds: a 3-year study in Italy	2021	Europe	Italy	40.7962	13.4306	Polygon	Unknown	Unknown	Unknown	Hyalomma	Hyalomma rufipes	islands	Bite
2	1	Tick species from Africa by migratory birds: a 3-year study in Italy	2021	Europe	Italy	40.7962	13.4306	Polygon	Unknown	Unknown	Unknown	Hyalomma	Hyalomma marginatum	islands	Bite
3	1	Tick species from Africa by migratory birds: a 3-year study in Italy	2021	Europe	Italy	40.7962	13.4306	Polygon	Unknown	Unknown	Unknown	Ixodes	Ixodes frontalis	islands	Bite
4	1	Tick species from Africa by migratory birds: a 3-year study in Italy	2021	Europe	Italy	40.7962	13.4306	Polygon	Unknown	Unknown	Unknown	Ixodes	Ixodes ventalloi	islands	Bite
5	1	Tick species from Africa by migratory birds: a 3-year study in Italy	2021	Europe	Italy	40.7962	13.4306	Polygon	Songbirds	Passeriformes	Muscicapidae	Hyalomma	Hyalomma truncatum	islands	Bite
6	1	Tick species from Africa by migratory birds: a 3-year study in Italy	2021	Europe	Italy	40.7962	13.4306	Polygon	Unknown	Unknown	Unknown	Ixodes	Ixodes ricinus	islands	Bite
7	1	Tick species from Africa by migratory birds: a 3-year study in Italy	2021	Europe	Italy	40.7962	13.4306	Polygon	Songbirds	Passeriformes	Muscicapidae	Haemaphysalis	Haemaphysalis punctata	islands	Bite
8	1	Tick species from Africa by migratory birds: a 3-year study in Italy	2021	Europe	Italy	40.7962	13.4306	Polygon	Songbirds	Passeriformes	Muscicapidae	Haemaphysalis	Haemaphysalis erinacei	islands	Bite
9	1	Tick species from Africa by migratory birds: a 3-year study in Italy	2021	Europe	Italy	40.7962	13.4306	Polygon	Songbirds	Passeriformes	Motacillidae	Haemaphysalis	Haemaphysalis sp.	islands	Bite
10	1	Tick species from Africa by migratory birds: a 3-year study in Italy	2021	Europe	Italy	40.7962	13.4306	Polygon	Songbirds	Passeriformes	Muscicapidae	Amblyomma	Amblyomma sp.	islands	Bite
11	1	Tick species from Africa by migratory birds: a 3-year study in Italy	2021	Europe	Italy	40.7962	13.4306	Polygon	Songbirds	Passeriformes	Tyrannidae	Amblyomma	Amblyomma sp.	islands	Bite
12	1	Tick species from Africa by migratory birds: a 3-year study in Italy	2021	Europe	Italy	40.7962	13.4306	Polygon	Songbirds	Passeriformes	Sylviidae	Amblyomma	Amblyomma sp.	islands	Bite
13	1	Tick species from Africa by migratory birds: a 3-year study in Italy	2021	Europe	Italy	40.7962	13.4306	Polygon	Unknown	Unknown	Unknown	Hyalomma	Hyalomma sp.	islands	Bite
14	1	Tick species from Africa by migratory birds: a 3-year study in Italy	2021	Europe	Italy	40.7962	13.4306	Polygon	Unknown	Unknown	Unknown	Ixodes	Ixodes sp.	islands	Bite
15	1	Tick species from Africa by migratory birds: a 3-year study in Italy	2021	Europe	Italy	40.7962	13.4306	Polygon	Songbirds	Passeriformes	Motacillidae	Amblyomma	Amblyomma variegatum	islands	Bite
16	1	Tick species from Africa by migratory birds: a 3-year study in Italy	2021	Europe	Italy	40.7962	13.4306	Polygon	Songbirds	Passeriformes	Fringillidae	Ixodes	Ixodes inopinatus	islands	Bite
17	1	Tick species from Africa by migratory birds: a 3-year study in Italy	2021	Europe	Italy	40.7962	13.4306	Polygon	Songbirds	Passeriformes	Muscicapidae	Ixodes	Ixodes inopinatus	islands	Bite
18	1	Tick species from Africa by migratory birds: a 3-year study in Italy	2021	Europe	Italy	40.7962	13.4306	Polygon	Songbirds	Passeriformes	Muscicapidae	Argas	Argas vulgaris	islands	Bite
19	1	Tick species from Africa by migratory birds: a 3-year study in Italy	2021	Europe	Italy	40.7962	13.4306	Polygon	Songbirds	Passeriformes	Sylviidae	Argas	Argas vulgaris	islands	Bite
20	1	Tick species from Africa by migratory birds: a 3-year study in Italy	2021	Europe	Italy	41.0477	8.26268	Polygon	Unknown	Unknown	Unknown	Hyalomma	Hyalomma rufipes	islands	Bite
21	1	Tick species from Africa by migratory birds: a 3-year study in Italy	2021	Europe	Italy	41.0477	8.26268	Polygon	Unknown	Unknown	Unknown	Ixodes	Ixodes frontalis	islands	Bite
22	1	Tick species from Africa by migratory birds: a 3-year study in Italy	2021	Europe	Italy	41.0477	8.26268	Polygon	Unknown	Unknown	Unknown	Ixodes	Ixodes ricinus	islands	Bite
23	1	Tick species from Africa by migratory birds: a 3-year study in Italy	2021	Europe	Italy	41.0477	8.26268	Polygon	Unknown	Unknown	Unknown	Ixodes	Ixodes sp.	islands	Bite
24	1	Tick species from Africa by migratory birds: a 3-year study in Italy	2021	Europe	Italy	41.0477	8.26268	Polygon	Unknown	Unknown	Unknown	Hyalomma	Hyalomma marginatum	islands	Bite
25	1	Tick species from Africa by migratory birds: a 3-year study in Italy	2021	Europe	Italy	41.0477	8.26268	Polygon	Unknown	Unknown	Unknown	Hyalomma	Hyalomma sp.	islands	Bite
26	1	Tick species from Africa by migratory birds: a 3-year study in Italy	2021	Europe	Italy	38.7066	13.1757	Polygon	Unknown	Unknown	Unknown	Ixodes	Ixodes frontalis	islands	Bite
27	1	Tick species from Africa by migratory birds: a 3-year study in Italy	2021	Europe	Italy	38.7066	13.1757	Polygon	Unknown	Unknown	Unknown	Hyalomma	Hyalomma rufipes	islands	Bite
28	1	Tick species from Africa by migratory birds: a 3-year study in Italy	2021	Europe	Italy	38.7066	13.1757	Polygon	Unknown	Unknown	Unknown	Hyalomma	Hyalomma marginatum	islands	Bite
29	1	Tick species from Africa by migratory birds: a 3-year study in Italy	2021	Europe	Italy	38.7066	13.1757	Polygon	Unknown	Unknown	Unknown	Hyalomma	Hyalomma sp.	islands	Bite
30	1	Tick species from Africa by migratory birds: a 3-year study in Italy	2021	Europe	Italy	38.7066	13.1757	Polygon	Unknown	Unknown	Unknown	Ixodes	Ixodes ricinus	islands	Bite
31	1	Tick species from Africa by migratory birds: a 3-year study in Italy	2021	Europe	Italy	38.7066	13.1757	Polygon	Unknown	Unknown	Unknown	Ixodes	Ixodes sp.	islands	Bite
32	1	Tick species from Africa by migratory birds: a 3-year study in Italy	2021	Europe	Italy	38.7066	13.1757	Polygon	Unknown	Unknown	Unknown	Ixodes	Ixodes ventalloi	islands	Bite
33	2	Immature hard ticks infected with Rickettsia amblyommatis on breeding birds from Pantanal	2023	South America	Brazil	-18.4175	-49.2169	Polygon	Songbirds	Passeriformes	Cardinalidae	Amblyomma	Amblyomma nodosum	forest	Bite
34	2	Immature hard ticks infected with Rickettsia amblyommatis on breeding birds from Pantanal	2023	South America	Brazil	-18.4175	-49.2169	Polygon	Climbing birds	Cuculiformes	Cuculidae	Amblyomma	Amblyomma sculptum	forest	Bite
35	2	Immature hard ticks infected with Rickettsia amblyommatis on breeding birds from Pantanal	2023	South America	Brazil	-18.4175	-49.2169	Polygon	Songbirds	Passeriformes	Emberizidae	Amblyomma	Amblyomma sp.	forest	Bite
36	2	Immature hard ticks infected with Rickettsia amblyommatis on breeding birds from Pantanal	2023	South America	Brazil	-18.4175	-49.2169	Polygon	Songbirds	Passeriformes	Emberizidae	Amblyomma	Amblyomma triste	forest	Bite
37	2	Immature hard ticks infected with Rickettsia amblyommatis on breeding birds from Pantanal	2023	South America	Brazil	-18.4175	-49.2169	Polygon	Songbirds	Passeriformes	Emberizidae	Amblyomma	Amblyomma nodosum	forest	Bite
38	2	Immature hard ticks infected with Rickettsia amblyommatis on breeding birds from Pantanal	2023	South America	Brazil	-18.4175	-49.2169	Polygon	Songbirds	Passeriformes	Furnariidae	Amblyomma	Amblyomma longirostre	forest	Bite
39	2	Immature hard ticks infected with Rickettsia amblyommatis on breeding birds from Pantanal	2023	South America	Brazil	-18.4175	-49.2169	Polygon	Songbirds	Passeriformes	Furnariidae	Amblyomma	Amblyomma triste	forest	Bite
40	2	Immature hard ticks infected with Rickettsia amblyommatis on breeding birds from Pantanal	2023	South America	Brazil	-18.4175	-49.2169	Polygon	Songbirds	Passeriformes	Furnariidae	Amblyomma	Amblyomma sculptum	forest	Bite
41	2	Immature hard ticks infected with Rickettsia amblyommatis on breeding birds from Pantanal	2023	South America	Brazil	-18.4175	-49.2169	Polygon	Songbirds	Passeriformes	Parulidae	Amblyomma	Amblyomma triste	forest	Bite
42	2	Immature hard ticks infected with Rickettsia amblyommatis on breeding birds from Pantanal	2023	South America	Brazil	-18.4175	-49.2169	Polygon	Songbirds	Passeriformes	Pipridae	Amblyomma	Amblyomma longirostre	forest	Bite
43	2	Immature hard ticks infected with Rickettsia amblyommatis on breeding birds from Pantanal	2023	South America	Brazil	-18.4175	-49.2169	Polygon	Songbirds	Passeriformes	Thamnophilidae	Amblyomma	Amblyomma nodosum	forest	Bite
44	2	Immature hard ticks infected with Rickettsia amblyommatis on breeding birds from Pantanal	2023	South America	Brazil	-18.4175	-49.2169	Polygon	Songbirds	Passeriformes	Thamnophilidae	Amblyomma	Amblyomma longirostre	forest	Bite
45	2	Immature hard ticks infected with Rickettsia amblyommatis on breeding birds from Pantanal	2023	South America	Brazil	-18.4175	-49.2169	Polygon	Landfowl	Tinamiformes	Tinamidae	Amblyomma	Amblyomma sculptum	forest	Bite
46	2	Immature hard ticks infected with Rickettsia amblyommatis on breeding birds from Pantanal	2023	South America	Brazil	-18.4175	-49.2169	Polygon	Songbirds	Passeriformes	Turdidae	Amblyomma	Amblyomma nodosum	forest	Bite
47	3	Ticks (Acari: Ixodidae, Argasidae) associated with wild birds in Argentina	2023	South America	Argentina	-25.1467	-61.8106	Point	Landfowl	Columbiformes	Columbidae	Amblyomma	Amblyomma parvum	composite habitat	Bite
48	3	Ticks (Acari: Ixodidae, Argasidae) associated with wild birds in Argentina	2023	South America	Argentina	-25.1467	-61.8106	Point	Songbirds	Passeriformes	Furnariidae	Amblyomma	Amblyomma parvum	composite habitat	Bite
49	3	Ticks (Acari: Ixodidae, Argasidae) associated with wild birds in Argentina	2023	South America	Argentina	-25.1467	-61.8106	Point	Songbirds	Passeriformes	Furnariidae	Amblyomma	Amblyomma tigrinum	composite habitat	Bite
50	3	Ticks (Acari: Ixodidae, Argasidae) associated with wild birds in Argentina	2023	South America	Argentina	-25.1467	-61.8106	Point	Songbirds	Passeriformes	Dendrocolaptidae	Ornithodoros	Ornithodoros mimon	composite habitat	Nest
51	3	Ticks (Acari: Ixodidae, Argasidae) associated with wild birds in Argentina	2023	South America	Argentina	-25.1467	-61.8106	Point	Songbirds	Passeriformes	Thamnophilidae	Amblyomma	Amblyomma parvum	composite habitat	Bite
52	3	Ticks (Acari: Ixodidae, Argasidae) associated with wild birds in Argentina	2023	South America	Argentina	-25.1467	-61.8106	Point	Songbirds	Passeriformes	Thraupidae	Amblyomma	Amblyomma parvum	composite habitat	Bite
53	3	Ticks (Acari: Ixodidae, Argasidae) associated with wild birds in Argentina	2023	South America	Argentina	-25.1467	-61.8106	Point	Songbirds	Passeriformes	Thraupidae	Amblyomma	Amblyomma tigrinum	composite habitat	Bite
54	3	Ticks (Acari: Ixodidae, Argasidae) associated with wild birds in Argentina	2023	South America	Argentina	-25.1467	-61.8106	Point	Songbirds	Passeriformes	Troglodytidae	Amblyomma	Amblyomma parvum	composite habitat	Bite
55	3	Ticks (Acari: Ixodidae, Argasidae) associated with wild birds in Argentina	2023	South America	Argentina	-25.1467	-61.8106	Point	Songbirds	Passeriformes	Turdidae	Amblyomma	Amblyomma parvum	composite habitat	Bite
56	3	Ticks (Acari: Ixodidae, Argasidae) associated with wild birds in Argentina	2023	South America	Argentina	-25.1467	-61.8106	Point	Songbirds	Passeriformes	Tyrannidae	Amblyomma	Amblyomma parvum	composite habitat	Bite
57	3	Ticks (Acari: Ixodidae, Argasidae) associated with wild birds in Argentina	2023	South America	Argentina	-25.1467	-61.8106	Point	Climbing birds	Piciformes	Picidae	Amblyomma	Amblyomma parvum	composite habitat	Bite
58	3	Ticks (Acari: Ixodidae, Argasidae) associated with wild birds in Argentina	2023	South America	Argentina	-25.1467	-61.8106	Point	Climbing birds	Piciformes	Picidae	Amblyomma	Amblyomma tigrinum	composite habitat	Bite
59	3	Ticks (Acari: Ixodidae, Argasidae) associated with wild birds in Argentina	2023	South America	Argentina	-26.2764	-59.9691	Point	Songbirds	Passeriformes	Furnariidae	Amblyomma	Amblyomma calcaratum	composite habitat	Bite
60	3	Ticks (Acari: Ixodidae, Argasidae) associated with wild birds in Argentina	2023	South America	Argentina	-26.2764	-59.9691	Point	Songbirds	Passeriformes	Thamnophilidae	Ixodes	Ixodes sp.	composite habitat	Bite
61	3	Ticks (Acari: Ixodidae, Argasidae) associated with wild birds in Argentina	2023	South America	Argentina	-26.2764	-59.9691	Point	Songbirds	Passeriformes	Thamnophilidae	Amblyomma	Amblyomma calcaratum	composite habitat	Bite
62	3	Ticks (Acari: Ixodidae, Argasidae) associated with wild birds in Argentina	2023	South America	Argentina	-26.2764	-59.9691	Point	Songbirds	Passeriformes	Thraupidae	Amblyomma	Amblyomma nodosum	composite habitat	Bite
63	3	Ticks (Acari: Ixodidae, Argasidae) associated with wild birds in Argentina	2023	South America	Argentina	-26.2764	-59.9691	Point	Songbirds	Passeriformes	Thraupidae	Ixodes	Ixodes sp.	composite habitat	Bite
64	3	Ticks (Acari: Ixodidae, Argasidae) associated with wild birds in Argentina	2023	South America	Argentina	-26.2764	-59.9691	Point	Songbirds	Passeriformes	Turdidae	Haemaphysalis	Haemaphysalis juxtakochi	composite habitat	Bite
65	3	Ticks (Acari: Ixodidae, Argasidae) associated with wild birds in Argentina	2023	South America	Argentina	-26.2764	-59.9691	Point	Songbirds	Passeriformes	Turdidae	Ixodes	Ixodes sp.	composite habitat	Bite
66	3	Ticks (Acari: Ixodidae, Argasidae) associated with wild birds in Argentina	2023	South America	Argentina	-26.2764	-59.9691	Point	Songbirds	Passeriformes	Turdidae	Amblyomma	Amblyomma ovale	composite habitat	Bite
67	3	Ticks (Acari: Ixodidae, Argasidae) associated with wild birds in Argentina	2023	South America	Argentina	-26.8105	-59.5982	Point	Songbirds	Passeriformes	Furnariidae	Amblyomma	Amblyomma ovale	composite habitat	Bite
68	3	Ticks (Acari: Ixodidae, Argasidae) associated with wild birds in Argentina	2023	South America	Argentina	-26.8105	-59.5982	Point	Songbirds	Passeriformes	Parulidae	Amblyomma	Amblyomma ovale	composite habitat	Bite
69	3	Ticks (Acari: Ixodidae, Argasidae) associated with wild birds in Argentina	2023	South America	Argentina	-26.8105	-59.5982	Point	Songbirds	Passeriformes	Passerellidae	Amblyomma	Amblyomma ovale	composite habitat	Bite
70	3	Ticks (Acari: Ixodidae, Argasidae) associated with wild birds in Argentina	2023	South America	Argentina	-26.8105	-59.5982	Point	Songbirds	Passeriformes	Thamnophilidae	Amblyomma	Amblyomma ovale	composite habitat	Bite
71	3	Ticks (Acari: Ixodidae, Argasidae) associated with wild birds in Argentina	2023	South America	Argentina	-26.8105	-59.5982	Point	Songbirds	Passeriformes	Turdidae	Amblyomma	Amblyomma nodosum	composite habitat	Bite
72	3	Ticks (Acari: Ixodidae, Argasidae) associated with wild birds in Argentina	2023	South America	Argentina	-26.3042	-58.8165	Point	Raptors	Accipitriformes	Accipitridae	Amblyomma	Amblyomma sculptum	composite habitat	Bite
73	3	Ticks (Acari: Ixodidae, Argasidae) associated with wild birds in Argentina	2023	South America	Argentina	-26.3042	-58.8165	Point	Shorebirds	Gruiformes	Rallidae	Haemaphysalis	Haemaphysalis juxtakochi	composite habitat	Bite
74	3	Ticks (Acari: Ixodidae, Argasidae) associated with wild birds in Argentina	2023	South America	Argentina	-26.3042	-58.8165	Point	Shorebirds	Gruiformes	Rallidae	Amblyomma	Amblyomma triste	composite habitat	Bite
75	3	Ticks (Acari: Ixodidae, Argasidae) associated with wild birds in Argentina	2023	South America	Argentina	-26.3042	-58.8165	Point	Songbirds	Passeriformes	Cardinalidae	Ixodes	Ixodes sp.	composite habitat	Bite
76	3	Ticks (Acari: Ixodidae, Argasidae) associated with wild birds in Argentina	2023	South America	Argentina	-26.3042	-58.8165	Point	Songbirds	Passeriformes	Corvidae	Haemaphysalis	Haemaphysalis juxtakochi	composite habitat	Bite
77	3	Ticks (Acari: Ixodidae, Argasidae) associated with wild birds in Argentina	2023	South America	Argentina	-26.3042	-58.8165	Point	Songbirds	Passeriformes	Corvidae	Amblyomma	Amblyomma ovale	composite habitat	Bite
78	3	Ticks (Acari: Ixodidae, Argasidae) associated with wild birds in Argentina	2023	South America	Argentina	-26.3042	-58.8165	Point	Songbirds	Passeriformes	Corvidae	Amblyomma	Amblyomma sculptum	composite habitat	Bite
79	3	Ticks (Acari: Ixodidae, Argasidae) associated with wild birds in Argentina	2023	South America	Argentina	-26.3042	-58.8165	Point	Songbirds	Passeriformes	Passerellidae	Amblyomma	Amblyomma ovale	composite habitat	Bite
80	3	Ticks (Acari: Ixodidae, Argasidae) associated with wild birds in Argentina	2023	South America	Argentina	-26.3042	-58.8165	Point	Songbirds	Passeriformes	Passerellidae	Haemaphysalis	Haemaphysalis juxtakochi	composite habitat	Bite
81	3	Ticks (Acari: Ixodidae, Argasidae) associated with wild birds in Argentina	2023	South America	Argentina	-26.3042	-58.8165	Point	Songbirds	Passeriformes	Thamnophilidae	Amblyomma	Amblyomma ovale	composite habitat	Bite
82	3	Ticks (Acari: Ixodidae, Argasidae) associated with wild birds in Argentina	2023	South America	Argentina	-26.3042	-58.8165	Point	Songbirds	Passeriformes	Thamnophilidae	Haemaphysalis	Haemaphysalis juxtakochi	composite habitat	Bite
83	3	Ticks (Acari: Ixodidae, Argasidae) associated with wild birds in Argentina	2023	South America	Argentina	-26.3042	-58.8165	Point	Songbirds	Passeriformes	Thamnophilidae	Ixodes	Ixodes sp.	composite habitat	Bite
84	3	Ticks (Acari: Ixodidae, Argasidae) associated with wild birds in Argentina	2023	South America	Argentina	-26.3042	-58.8165	Point	Songbirds	Passeriformes	Thamnophilidae	Amblyomma	Amblyomma nodosum	composite habitat	Bite
85	3	Ticks (Acari: Ixodidae, Argasidae) associated with wild birds in Argentina	2023	South America	Argentina	-26.3042	-58.8165	Point	Songbirds	Passeriformes	Thraupidae	Amblyomma	Amblyomma ovale	composite habitat	Bite
86	3	Ticks (Acari: Ixodidae, Argasidae) associated with wild birds in Argentina	2023	South America	Argentina	-26.3042	-58.8165	Point	Songbirds	Passeriformes	Thraupidae	Haemaphysalis	Haemaphysalis juxtakochi	composite habitat	Bite
87	3	Ticks (Acari: Ixodidae, Argasidae) associated with wild birds in Argentina	2023	South America	Argentina	-26.3042	-58.8165	Point	Songbirds	Passeriformes	Troglodytidae	Ixodes	Ixodes sp.	composite habitat	Bite
88	3	Ticks (Acari: Ixodidae, Argasidae) associated with wild birds in Argentina	2023	South America	Argentina	-26.3042	-58.8165	Point	Songbirds	Passeriformes	Turdidae	Amblyomma	Amblyomma ovale	composite habitat	Bite
89	3	Ticks (Acari: Ixodidae, Argasidae) associated with wild birds in Argentina	2023	South America	Argentina	-26.3042	-58.8165	Point	Songbirds	Passeriformes	Turdidae	Haemaphysalis	Haemaphysalis juxtakochi	composite habitat	Bite
90	3	Ticks (Acari: Ixodidae, Argasidae) associated with wild birds in Argentina	2023	South America	Argentina	-26.3042	-58.8165	Point	Songbirds	Passeriformes	Turdidae	Ixodes	Ixodes sp.	composite habitat	Bite
91	3	Ticks (Acari: Ixodidae, Argasidae) associated with wild birds in Argentina	2023	South America	Argentina	-26.3042	-58.8165	Point	Songbirds	Passeriformes	Tyrannidae	Amblyomma	Amblyomma nodosum	composite habitat	Bite
92	3	Ticks (Acari: Ixodidae, Argasidae) associated with wild birds in Argentina	2023	South America	Argentina	-26.3042	-58.8165	Point	Songbirds	Passeriformes	Furnariidae	Ixodes	Ixodes sp.	composite habitat	Bite
93	3	Ticks (Acari: Ixodidae, Argasidae) associated with wild birds in Argentina	2023	South America	Argentina	-26.3042	-58.8165	Point	Songbirds	Passeriformes	Passerellidae	Amblyomma	Amblyomma sculptum	composite habitat	Bite
94	3	Ticks (Acari: Ixodidae, Argasidae) associated with wild birds in Argentina	2023	South America	Argentina	-26.3042	-58.8165	Point	Songbirds	Passeriformes	Passerellidae	Ixodes	Ixodes sp.	composite habitat	Bite
95	3	Ticks (Acari: Ixodidae, Argasidae) associated with wild birds in Argentina	2023	South America	Argentina	-26.3042	-58.8165	Point	Songbirds	Passeriformes	Thraupidae	Amblyomma	Amblyomma sculptum	composite habitat	Bite
96	3	Ticks (Acari: Ixodidae, Argasidae) associated with wild birds in Argentina	2023	South America	Argentina	-26.3042	-58.8165	Point	Songbirds	Passeriformes	Turdidae	Amblyomma	Amblyomma sculptum	composite habitat	Bite
97	3	Ticks (Acari: Ixodidae, Argasidae) associated with wild birds in Argentina	2023	South America	Argentina	-28.3628	-60.1505	Point	Songbirds	Passeriformes	Thamnophilidae	Amblyomma	Amblyomma ovale	composite habitat	Bite
98	3	Ticks (Acari: Ixodidae, Argasidae) associated with wild birds in Argentina	2023	South America	Argentina	-28.3628	-60.1505	Point	Songbirds	Passeriformes	Turdidae	Amblyomma	Amblyomma ovale	composite habitat	Bite
99	3	Ticks (Acari: Ixodidae, Argasidae) associated with wild birds in Argentina	2023	South America	Argentina	-28.3628	-60.1505	Point	Songbirds	Passeriformes	Turdidae	Haemaphysalis	Haemaphysalis juxtakochi	composite habitat	Bite
100	3	Ticks (Acari: Ixodidae, Argasidae) associated with wild birds in Argentina	2023	South America	Argentina	-25.1402	-58.1769	Point	Songbirds	Passeriformes	Furnariidae	Ornithodoros	Ornithodoros mimon	composite habitat	Bite
101	3	Ticks (Acari: Ixodidae, Argasidae) associated with wild birds in Argentina	2023	South America	Argentina	-25.1402	-58.1769	Point	Songbirds	Passeriformes	Furnariidae	Haemaphysalis	Haemaphysalis juxtakochi	composite habitat	Bite
102	3	Ticks (Acari: Ixodidae, Argasidae) associated with wild birds in Argentina	2023	South America	Argentina	-25.1402	-58.1769	Point	Songbirds	Passeriformes	Furnariidae	Ixodes	Ixodes sp.	composite habitat	Bite
103	3	Ticks (Acari: Ixodidae, Argasidae) associated with wild birds in Argentina	2023	South America	Argentina	-25.1402	-58.1769	Point	Songbirds	Passeriformes	Furnariidae	Amblyomma	Amblyomma nodosum	composite habitat	Bite
104	3	Ticks (Acari: Ixodidae, Argasidae) associated with wild birds in Argentina	2023	South America	Argentina	-25.1402	-58.1769	Point	Songbirds	Passeriformes	Furnariidae	Amblyomma	Amblyomma ovale	composite habitat	Bite
105	3	Ticks (Acari: Ixodidae, Argasidae) associated with wild birds in Argentina	2023	South America	Argentina	-25.1402	-58.1769	Point	Songbirds	Passeriformes	Furnariidae	Amblyomma	Amblyomma sculptum	composite habitat	Bite
106	3	Ticks (Acari: Ixodidae, Argasidae) associated with wild birds in Argentina	2023	South America	Argentina	-25.1402	-58.1769	Point	Songbirds	Passeriformes	Thamnophilidae	Amblyomma	Amblyomma calcaratum	composite habitat	Bite
107	3	Ticks (Acari: Ixodidae, Argasidae) associated with wild birds in Argentina	2023	South America	Argentina	-25.1402	-58.1769	Point	Songbirds	Passeriformes	Turdidae	Amblyomma	Amblyomma sculptum	composite habitat	Bite
108	3	Ticks (Acari: Ixodidae, Argasidae) associated with wild birds in Argentina	2023	South America	Argentina	-25.1402	-58.1769	Point	Songbirds	Passeriformes	Troglodytidae	Amblyomma	Amblyomma ovale	composite habitat	Bite
109	3	Ticks (Acari: Ixodidae, Argasidae) associated with wild birds in Argentina	2023	South America	Argentina	-25.1402	-58.1769	Point	Songbirds	Passeriformes	Troglodytidae	Ixodes	Ixodes sp.	composite habitat	Bite
110	3	Ticks (Acari: Ixodidae, Argasidae) associated with wild birds in Argentina	2023	South America	Argentina	-28.0139	-58.0222	Point	Songbirds	Passeriformes	Furnariidae	Amblyomma	Amblyomma nodosum	composite habitat	Bite
111	3	Ticks (Acari: Ixodidae, Argasidae) associated with wild birds in Argentina	2023	South America	Argentina	-28.0139	-58.0222	Point	Songbirds	Passeriformes	Furnariidae	Ixodes	Ixodes sp.	composite habitat	Bite
112	3	Ticks (Acari: Ixodidae, Argasidae) associated with wild birds in Argentina	2023	South America	Argentina	-28.0139	-58.0222	Point	Songbirds	Passeriformes	Parulidae	Amblyomma	Amblyomma dubitatum	composite habitat	Bite
113	3	Ticks (Acari: Ixodidae, Argasidae) associated with wild birds in Argentina	2023	South America	Argentina	-28.0139	-58.0222	Point	Songbirds	Passeriformes	Parulidae	Amblyomma	Amblyomma nodosum	composite habitat	Bite
114	3	Ticks (Acari: Ixodidae, Argasidae) associated with wild birds in Argentina	2023	South America	Argentina	-28.0139	-58.0222	Point	Songbirds	Passeriformes	Parulidae	Ixodes	Ixodes sp.	composite habitat	Bite
115	3	Ticks (Acari: Ixodidae, Argasidae) associated with wild birds in Argentina	2023	South America	Argentina	-28.0139	-58.0222	Point	Songbirds	Passeriformes	Parulidae	Amblyomma	Amblyomma sp.	composite habitat	Bite
116	3	Ticks (Acari: Ixodidae, Argasidae) associated with wild birds in Argentina	2023	South America	Argentina	-28.0139	-58.0222	Point	Songbirds	Passeriformes	Passerellidae	Amblyomma	Amblyomma nodosum	composite habitat	Bite
117	3	Ticks (Acari: Ixodidae, Argasidae) associated with wild birds in Argentina	2023	South America	Argentina	-28.0139	-58.0222	Point	Songbirds	Passeriformes	Passerellidae	Haemaphysalis	Haemaphysalis juxtakochi	composite habitat	Bite
118	3	Ticks (Acari: Ixodidae, Argasidae) associated with wild birds in Argentina	2023	South America	Argentina	-28.0139	-58.0222	Point	Songbirds	Passeriformes	Passerellidae	Ixodes	Ixodes sp.	composite habitat	Bite
119	3	Ticks (Acari: Ixodidae, Argasidae) associated with wild birds in Argentina	2023	South America	Argentina	-28.0139	-58.0222	Point	Songbirds	Passeriformes	Thraupidae	Amblyomma	Amblyomma dubitatum	composite habitat	Bite
120	3	Ticks (Acari: Ixodidae, Argasidae) associated with wild birds in Argentina	2023	South America	Argentina	-28.0139	-58.0222	Point	Songbirds	Passeriformes	Thraupidae	Amblyomma	Amblyomma nodosum	composite habitat	Bite
121	3	Ticks (Acari: Ixodidae, Argasidae) associated with wild birds in Argentina	2023	South America	Argentina	-28.0139	-58.0222	Point	Songbirds	Passeriformes	Thraupidae	Ixodes	Ixodes sp.	composite habitat	Bite
122	3	Ticks (Acari: Ixodidae, Argasidae) associated with wild birds in Argentina	2023	South America	Argentina	-28.0139	-58.0222	Point	Songbirds	Passeriformes	Troglodytidae	Ixodes	Ixodes sp.	composite habitat	Bite
123	3	Ticks (Acari: Ixodidae, Argasidae) associated with wild birds in Argentina	2023	South America	Argentina	-28.0139	-58.0222	Point	Songbirds	Passeriformes	Turdidae	Amblyomma	Amblyomma dubitatum	composite habitat	Bite
124	3	Ticks (Acari: Ixodidae, Argasidae) associated with wild birds in Argentina	2023	South America	Argentina	-28.0139	-58.0222	Point	Songbirds	Passeriformes	Turdidae	Amblyomma	Amblyomma nodosum	composite habitat	Bite
125	3	Ticks (Acari: Ixodidae, Argasidae) associated with wild birds in Argentina	2023	South America	Argentina	-28.0139	-58.0222	Point	Songbirds	Passeriformes	Turdidae	Haemaphysalis	Haemaphysalis juxtakochi	composite habitat	Bite
126	3	Ticks (Acari: Ixodidae, Argasidae) associated with wild birds in Argentina	2023	South America	Argentina	-28.0139	-58.0222	Point	Songbirds	Passeriformes	Turdidae	Ixodes	Ixodes sp.	composite habitat	Bite
127	3	Ticks (Acari: Ixodidae, Argasidae) associated with wild birds in Argentina	2023	South America	Argentina	-28.0139	-58.0222	Point	Songbirds	Passeriformes	Turdidae	Amblyomma	Amblyomma sp.	composite habitat	Bite
128	3	Ticks (Acari: Ixodidae, Argasidae) associated with wild birds in Argentina	2023	South America	Argentina	-28.0139	-58.0222	Point	Songbirds	Passeriformes	Tyrannidae	Amblyomma	Amblyomma nodosum	composite habitat	Bite
129	3	Ticks (Acari: Ixodidae, Argasidae) associated with wild birds in Argentina	2023	South America	Argentina	-30.3519	-59.2031	Point	Songbirds	Passeriformes	Turdidae	Haemaphysalis	Haemaphysalis juxtakochi	composite habitat	Bite
130	3	Ticks (Acari: Ixodidae, Argasidae) associated with wild birds in Argentina	2023	South America	Argentina	-30.3519	-59.2031	Point	Songbirds	Passeriformes	Turdidae	Amblyomma	Amblyomma dubitatum	composite habitat	Bite
131	3	Ticks (Acari: Ixodidae, Argasidae) associated with wild birds in Argentina	2023	South America	Argentina	-31.8228	-58.3192	Point	Songbirds	Passeriformes	Turdidae	Amblyomma	Amblyomma dubitatum	composite habitat	Bite
132	3	Ticks (Acari: Ixodidae, Argasidae) associated with wild birds in Argentina	2023	South America	Argentina	-24.4342	-65.2484	Point	Songbirds	Passeriformes	Furnariidae	Haemaphysalis	Haemaphysalis leporispalustris	composite habitat	Bite
133	3	Ticks (Acari: Ixodidae, Argasidae) associated with wild birds in Argentina	2023	South America	Argentina	-24.4342	-65.2484	Point	Songbirds	Passeriformes	Furnariidae	Ixodes	Ixodes silvanus	composite habitat	Bite
134	3	Ticks (Acari: Ixodidae, Argasidae) associated with wild birds in Argentina	2023	South America	Argentina	-24.4342	-65.2484	Point	Songbirds	Passeriformes	Parulidae	Ixodes	Ixodes silvanus	composite habitat	Bite
135	3	Ticks (Acari: Ixodidae, Argasidae) associated with wild birds in Argentina	2023	South America	Argentina	-24.4342	-65.2484	Point	Songbirds	Passeriformes	Passerellidae	Amblyomma	Amblyomma tigrinum	composite habitat	Bite
136	3	Ticks (Acari: Ixodidae, Argasidae) associated with wild birds in Argentina	2023	South America	Argentina	-24.4342	-65.2484	Point	Songbirds	Passeriformes	Passerellidae	Haemaphysalis	Haemaphysalis sp.	composite habitat	Bite
137	3	Ticks (Acari: Ixodidae, Argasidae) associated with wild birds in Argentina	2023	South America	Argentina	-24.4342	-65.2484	Point	Songbirds	Passeriformes	Passerellidae	Haemaphysalis	Haemaphysalis leporispalustris	composite habitat	Bite
138	3	Ticks (Acari: Ixodidae, Argasidae) associated with wild birds in Argentina	2023	South America	Argentina	-24.4342	-65.2484	Point	Songbirds	Passeriformes	Turdidae	Ixodes	Ixodes pararicinus	composite habitat	Bite
139	3	Ticks (Acari: Ixodidae, Argasidae) associated with wild birds in Argentina	2023	South America	Argentina	-24.4342	-65.2484	Point	Songbirds	Passeriformes	Turdidae	Ixodes	Ixodes silvanus	composite habitat	Bite
140	3	Ticks (Acari: Ixodidae, Argasidae) associated with wild birds in Argentina	2023	South America	Argentina	-24.4342	-65.2484	Point	Songbirds	Passeriformes	Turdidae	Haemaphysalis	Haemaphysalis leporispalustris	composite habitat	Bite
141	3	Ticks (Acari: Ixodidae, Argasidae) associated with wild birds in Argentina	2023	South America	Argentina	-24.0938	-64.3981	Point	Songbirds	Passeriformes	Furnariidae	Ixodes	Ixodes pararicinus	composite habitat	Bite
142	3	Ticks (Acari: Ixodidae, Argasidae) associated with wild birds in Argentina	2023	South America	Argentina	-24.0938	-64.3981	Point	Songbirds	Passeriformes	Passerellidae	Haemaphysalis	Haemaphysalis leporispalustris	composite habitat	Bite
143	3	Ticks (Acari: Ixodidae, Argasidae) associated with wild birds in Argentina	2023	South America	Argentina	-24.0938	-64.3981	Point	Songbirds	Passeriformes	Thraupidae	Haemaphysalis	Haemaphysalis leporispalustris	composite habitat	Bite
144	3	Ticks (Acari: Ixodidae, Argasidae) associated with wild birds in Argentina	2023	South America	Argentina	-24.0938	-64.3981	Point	Songbirds	Passeriformes	Turdidae	Amblyomma	Amblyomma ovale	composite habitat	Bite
145	3	Ticks (Acari: Ixodidae, Argasidae) associated with wild birds in Argentina	2023	South America	Argentina	-24.0938	-64.3981	Point	Songbirds	Passeriformes	Turdidae	Ixodes	Ixodes sp.	composite habitat	Bite
146	3	Ticks (Acari: Ixodidae, Argasidae) associated with wild birds in Argentina	2023	South America	Argentina	-20.6214	-64.9465	Point	Songbirds	Passeriformes	Turdidae	Ixodes	Ixodes pararicinus	composite habitat	Bite
147	3	Ticks (Acari: Ixodidae, Argasidae) associated with wild birds in Argentina	2023	South America	Argentina	-24.242	-65.1173	Point	Songbirds	Passeriformes	Parulidae	Amblyomma	Amblyomma sp.	composite habitat	Bite
148	3	Ticks (Acari: Ixodidae, Argasidae) associated with wild birds in Argentina	2023	South America	Argentina	-24.242	-65.1173	Point	Songbirds	Passeriformes	Turdidae	Amblyomma	Amblyomma sculptum	composite habitat	Bite
149	3	Ticks (Acari: Ixodidae, Argasidae) associated with wild birds in Argentina	2023	South America	Argentina	-24.242	-65.1173	Point	Songbirds	Passeriformes	Turdidae	Haemaphysalis	Haemaphysalis leporispalustris	composite habitat	Bite
150	3	Ticks (Acari: Ixodidae, Argasidae) associated with wild birds in Argentina	2023	South America	Argentina	-23.4055	-64.9338	Point	Songbirds	Passeriformes	Parulidae	Ixodes	Ixodes pararicinus	composite habitat	Bite
151	3	Ticks (Acari: Ixodidae, Argasidae) associated with wild birds in Argentina	2023	South America	Argentina	-23.4055	-64.9338	Point	Songbirds	Passeriformes	Passerellidae	Ixodes	Ixodes silvanus	composite habitat	Bite
152	3	Ticks (Acari: Ixodidae, Argasidae) associated with wild birds in Argentina	2023	South America	Argentina	-23.4055	-64.9338	Point	Songbirds	Passeriformes	Thamnophilidae	Ixodes	Ixodes silvanus	composite habitat	Bite
153	3	Ticks (Acari: Ixodidae, Argasidae) associated with wild birds in Argentina	2023	South America	Argentina	-23.4055	-64.9338	Point	Songbirds	Passeriformes	Tityridae	Ixodes	Ixodes silvanus	composite habitat	Bite
154	3	Ticks (Acari: Ixodidae, Argasidae) associated with wild birds in Argentina	2023	South America	Argentina	-23.4055	-64.9338	Point	Songbirds	Passeriformes	Troglodytidae	Ixodes	Ixodes pararicinus	composite habitat	Bite
155	3	Ticks (Acari: Ixodidae, Argasidae) associated with wild birds in Argentina	2023	South America	Argentina	-23.4055	-64.9338	Point	Songbirds	Passeriformes	Troglodytidae	Ixodes	Ixodes sp.	composite habitat	Bite
156	3	Ticks (Acari: Ixodidae, Argasidae) associated with wild birds in Argentina	2023	South America	Argentina	-23.4055	-64.9338	Point	Songbirds	Passeriformes	Turdidae	Ixodes	Ixodes pararicinus	composite habitat	Bite
157	3	Ticks (Acari: Ixodidae, Argasidae) associated with wild birds in Argentina	2023	South America	Argentina	-23.4055	-64.9338	Point	Songbirds	Passeriformes	Turdidae	Ixodes	Ixodes silvanus	composite habitat	Bite
158	3	Ticks (Acari: Ixodidae, Argasidae) associated with wild birds in Argentina	2023	South America	Argentina	-22.9031	-64.6637	Point	Songbirds	Passeriformes	Passerellidae	Amblyomma	Amblyomma sculptum	composite habitat	Bite
159	3	Ticks (Acari: Ixodidae, Argasidae) associated with wild birds in Argentina	2023	South America	Argentina	-22.9031	-64.6637	Point	Songbirds	Passeriformes	Thraupidae	Amblyomma	Amblyomma sculptum	composite habitat	Bite
160	3	Ticks (Acari: Ixodidae, Argasidae) associated with wild birds in Argentina	2023	South America	Argentina	-22.9031	-64.6637	Point	Songbirds	Passeriformes	Troglodytidae	Ixodes	Ixodes pararicinus	composite habitat	Bite
161	3	Ticks (Acari: Ixodidae, Argasidae) associated with wild birds in Argentina	2023	South America	Argentina	-22.9031	-64.6637	Point	Songbirds	Passeriformes	Turdidae	Amblyomma	Amblyomma sculptum	composite habitat	Bite
162	3	Ticks (Acari: Ixodidae, Argasidae) associated with wild birds in Argentina	2023	South America	Argentina	-22.9031	-64.6637	Point	Songbirds	Passeriformes	Turdidae	Haemaphysalis	Haemaphysalis leporispalustris	composite habitat	Bite
163	3	Ticks (Acari: Ixodidae, Argasidae) associated with wild birds in Argentina	2023	South America	Argentina	-22.9031	-64.6637	Point	Songbirds	Passeriformes	Turdidae	Ixodes	Ixodes pararicinus	composite habitat	Bite
164	3	Ticks (Acari: Ixodidae, Argasidae) associated with wild birds in Argentina	2023	South America	Argentina	-27.3226	-65.9257	Point	Songbirds	Passeriformes	Passerellidae	Ixodes	Ixodes silvanus	composite habitat	Bite
165	3	Ticks (Acari: Ixodidae, Argasidae) associated with wild birds in Argentina	2023	South America	Argentina	-27.3226	-65.9257	Point	Songbirds	Passeriformes	Passerellidae	Ixodes	Ixodes pararicinus	composite habitat	Bite
166	3	Ticks (Acari: Ixodidae, Argasidae) associated with wild birds in Argentina	2023	South America	Argentina	-27.3226	-65.9257	Point	Songbirds	Passeriformes	Thraupidae	Ixodes	Ixodes auritulus	composite habitat	Bite
167	3	Ticks (Acari: Ixodidae, Argasidae) associated with wild birds in Argentina	2023	South America	Argentina	-27.3226	-65.9257	Point	Songbirds	Passeriformes	Thraupidae	Ixodes	Ixodes silvanus	composite habitat	Bite
168	3	Ticks (Acari: Ixodidae, Argasidae) associated with wild birds in Argentina	2023	South America	Argentina	-27.3226	-65.9257	Point	Songbirds	Passeriformes	Turdidae	Ixodes	Ixodes auritulus	composite habitat	Bite
169	3	Ticks (Acari: Ixodidae, Argasidae) associated with wild birds in Argentina	2023	South America	Argentina	-27.3226	-65.9257	Point	Songbirds	Passeriformes	Turdidae	Ixodes	Ixodes pararicinus	composite habitat	Bite
170	3	Ticks (Acari: Ixodidae, Argasidae) associated with wild birds in Argentina	2023	South America	Argentina	-27.3226	-65.9257	Point	Songbirds	Passeriformes	Turdidae	Ixodes	Ixodes silvanus	composite habitat	Bite
171	3	Ticks (Acari: Ixodidae, Argasidae) associated with wild birds in Argentina	2023	South America	Argentina	-27.3226	-65.9257	Point	Songbirds	Passeriformes	Turdidae	Ixodes	Ixodes sp.	composite habitat	Bite
172	3	Ticks (Acari: Ixodidae, Argasidae) associated with wild birds in Argentina	2023	South America	Argentina	-26.7683	-65.4685	Point	Songbirds	Passeriformes	Turdidae	Haemaphysalis	Haemaphysalis leporispalustris	composite habitat	Bite
173	3	Ticks (Acari: Ixodidae, Argasidae) associated with wild birds in Argentina	2023	South America	Argentina	-26.7683	-65.4685	Point	Songbirds	Passeriformes	Turdidae	Ixodes	Ixodes pararicinus	composite habitat	Bite
174	3	Ticks (Acari: Ixodidae, Argasidae) associated with wild birds in Argentina	2023	South America	Argentina	-26.7683	-65.4685	Point	Songbirds	Passeriformes	Turdidae	Ixodes	Ixodes silvanus	composite habitat	Bite
175	4	Ticks (Acari: Ixodidae) parasitizing migrating and local breeding birds in Finland	2022	Europe	Finland	59.8263	22.958	Polygon	Songbirds	Passeriformes	Acrocephalidae	Ixodes	Ixodes ricinus	NA	Bite
176	4	Ticks (Acari: Ixodidae) parasitizing migrating and local breeding birds in Finland	2022	Europe	Finland	59.8263	22.958	Polygon	Songbirds	Passeriformes	Motacillidae	Ixodes	Ixodes ricinus	NA	Bite
177	4	Ticks (Acari: Ixodidae) parasitizing migrating and local breeding birds in Finland	2022	Europe	Finland	59.8263	22.958	Polygon	Songbirds	Passeriformes	Fringillidae	Ixodes	Ixodes ricinus	NA	Bite
178	4	Ticks (Acari: Ixodidae) parasitizing migrating and local breeding birds in Finland	2022	Europe	Finland	59.8263	22.958	Polygon	Songbirds	Passeriformes	Muscicapidae	Ixodes	Ixodes ricinus	NA	Bite
179	4	Ticks (Acari: Ixodidae) parasitizing migrating and local breeding birds in Finland	2022	Europe	Finland	59.8263	22.958	Polygon	Songbirds	Passeriformes	Paridae	Ixodes	Ixodes ricinus	NA	Bite
180	4	Ticks (Acari: Ixodidae) parasitizing migrating and local breeding birds in Finland	2022	Europe	Finland	59.8263	22.958	Polygon	Songbirds	Passeriformes	Phylloscopidae	Ixodes	Ixodes ricinus	NA	Bite
181	4	Ticks (Acari: Ixodidae) parasitizing migrating and local breeding birds in Finland	2022	Europe	Finland	59.8263	22.958	Polygon	Songbirds	Passeriformes	Prunellidae	Ixodes	Ixodes ricinus	NA	Bite
182	4	Ticks (Acari: Ixodidae) parasitizing migrating and local breeding birds in Finland	2022	Europe	Finland	59.8263	22.958	Polygon	Songbirds	Passeriformes	Sylviidae	Ixodes	Ixodes ricinus	NA	Bite
183	4	Ticks (Acari: Ixodidae) parasitizing migrating and local breeding birds in Finland	2022	Europe	Finland	59.8263	22.958	Polygon	Songbirds	Passeriformes	Turdidae	Ixodes	Ixodes ricinus	NA	Bite
184	4	Ticks (Acari: Ixodidae) parasitizing migrating and local breeding birds in Finland	2022	Europe	Finland	62.6038	30.3945	Polygon	Songbirds	Passeriformes	Sylviidae	Hyalomma	Hyalomma marginatum	NA	Bite
185	4	Ticks (Acari: Ixodidae) parasitizing migrating and local breeding birds in Finland	2022	Europe	Finland	59.8496	21.614	Polygon	Songbirds	Passeriformes	Phylloscopidae	Hyalomma	Hyalomma marginatum	island	Bite
186	4	Ticks (Acari: Ixodidae) parasitizing migrating and local breeding birds in Finland	2022	Europe	Finland	59.8263	22.958	Polygon	Songbirds	Passeriformes	Emberizidae	Ixodes	Ixodes ricinus	NA	Bite
187	4	Ticks (Acari: Ixodidae) parasitizing migrating and local breeding birds in Finland	2023	Europe	Finland	60.1247	24.436	Polygon	Waterfowl	Suliformes	Phalacrocoracidae	Ixodes	Ixodes uriae	NA	Bite
188	4	Ticks (Acari: Ixodidae) parasitizing migrating and local breeding birds in Finland	2024	Europe	Finland	60.0251	24.621	Polygon	Shorebirds	Charadriiformes	Alcidae	Ixodes	Ixodes uriae	NA	Bite
189	4	Ticks (Acari: Ixodidae) parasitizing migrating and local breeding birds in Finland	2024	Europe	Finland	60.432	22.1696	Polygon	Songbirds	Passeriformes	Paridae	Ixodes	Ixodes arboricola	NA	Bite
190	4	Ticks (Acari: Ixodidae) parasitizing migrating and local breeding birds in Finland	2024	Europe	Finland	61.1756	22.6974	Polygon	Songbirds	Passeriformes	Hirundinidae	Ixodes	Ixodes lividus	NA	Bite
191	5	Transmission patterns of tick-borne pathogens among birds and rodents in a forested park in southeastern Canada	2022	North America	Canada	45.5511	-73.3472	Point	Songbirds	Passeriformes	Parulidae	Ixodes	Ixodes scapularis	forested hill	Bite
192	5	Transmission patterns of tick-borne pathogens among birds and rodents in a forested park in southeastern Canada	2022	North America	Canada	45.5511	-73.3472	Point	Songbirds	Passeriformes	Passerellidae	Ixodes	Ixodes scapularis	forested hill	Bite
193	5	Transmission patterns of tick-borne pathogens among birds and rodents in a forested park in southeastern Canada	2022	North America	Canada	45.5511	-73.3472	Point	Songbirds	Passeriformes	Turdidae	Ixodes	Ixodes scapularis	forested hill	Bite
194	5	Transmission patterns of tick-borne pathogens among birds and rodents in a forested park in southeastern Canada	2022	North America	Canada	45.5511	-73.3472	Point	Songbirds	Passeriformes	Fringillidae	Ixodes	Ixodes scapularis	forested hill	Bite
195	5	Transmission patterns of tick-borne pathogens among birds and rodents in a forested park in southeastern Canada	2022	North America	Canada	45.5511	-73.3472	Point	Songbirds	Passeriformes	Paridae	Ixodes	Ixodes scapularis	forested hill	Bite
196	5	Transmission patterns of tick-borne pathogens among birds and rodents in a forested park in southeastern Canada	2022	North America	Canada	45.5511	-73.3472	Point	Climbing birds	Piciformes	Picidae	Ixodes	Ixodes scapularis	forested hill	Bite
197	5	Transmission patterns of tick-borne pathogens among birds and rodents in a forested park in southeastern Canada	2022	North America	Canada	45.5511	-73.3472	Point	Songbirds	Passeriformes	Vireonidae	Ixodes	Ixodes scapularis	forested hill	Bite
198	5	Transmission patterns of tick-borne pathogens among birds and rodents in a forested park in southeastern Canada	2022	North America	Canada	45.5511	-73.3472	Point	Songbirds	Passeriformes	Tyrannidae	Ixodes	Ixodes scapularis	forested hill	Bite
199	5	Transmission patterns of tick-borne pathogens among birds and rodents in a forested park in southeastern Canada	2022	North America	Canada	45.5511	-73.3472	Point	Songbirds	Passeriformes	Passerellidae	Ixodes	Ixodes muris	forested hill	Bite
200	6	Detection of tick-borne pathogens in wild birds and their ticks in Western Siberia and high level of their mismatch	2021	Europe	Russia	56.4826	84.995	Polygon	Songbirds	Passeriformes	Turdidae	Ixodes	Ixodes persulcatus	NA	Bite
201	6	Detection of tick-borne pathogens in wild birds and their ticks in Western Siberia and high level of their mismatch	2021	Europe	Russia	56.4826	84.995	Polygon	Songbirds	Passeriformes	Turdidae	Ixodes	Ixodes pavlovskyi	NA	Bite
202	6	Detection of tick-borne pathogens in wild birds and their ticks in Western Siberia and high level of their mismatch	2021	Europe	Russia	56.4826	84.995	Polygon	Songbirds	Passeriformes	Sylviidae	Ixodes	Ixodes pavlovskyi	NA	Bite
203	6	Detection of tick-borne pathogens in wild birds and their ticks in Western Siberia and high level of their mismatch	2021	Europe	Russia	56.4826	84.995	Polygon	Songbirds	Passeriformes	Muscicapidae	Ixodes	Ixodes persulcatus	NA	Bite
204	6	Detection of tick-borne pathogens in wild birds and their ticks in Western Siberia and high level of their mismatch	2021	Europe	Russia	56.4826	84.995	Polygon	Songbirds	Passeriformes	Muscicapidae	Ixodes	Ixodes pavlovskyi	NA	Bite
205	6	Detection of tick-borne pathogens in wild birds and their ticks in Western Siberia and high level of their mismatch	2021	Europe	Russia	56.4826	84.995	Polygon	Songbirds	Passeriformes	Corvidae	Ixodes	Ixodes persulcatus	NA	Bite
206	6	Detection of tick-borne pathogens in wild birds and their ticks in Western Siberia and high level of their mismatch	2021	Europe	Russia	56.4826	84.995	Polygon	Songbirds	Passeriformes	Corvidae	Ixodes	Ixodes pavlovskyi	NA	Bite
207	6	Detection of tick-borne pathogens in wild birds and their ticks in Western Siberia and high level of their mismatch	2021	Europe	Russia	56.4826	84.995	Polygon	Songbirds	Passeriformes	Acrocephalidae	Ixodes	Ixodes persulcatus	NA	Bite
208	6	Detection of tick-borne pathogens in wild birds and their ticks in Western Siberia and high level of their mismatch	2021	Europe	Russia	56.4826	84.995	Polygon	Songbirds	Passeriformes	Acrocephalidae	Ixodes	Ixodes pavlovskyi	NA	Bite
209	6	Detection of tick-borne pathogens in wild birds and their ticks in Western Siberia and high level of their mismatch	2021	Europe	Russia	56.4826	84.995	Polygon	Songbirds	Passeriformes	Fringillidae	Ixodes	Ixodes pavlovskyi	NA	Bite
210	6	Detection of tick-borne pathogens in wild birds and their ticks in Western Siberia and high level of their mismatch	2021	Europe	Russia	56.4826	84.995	Polygon	Songbirds	Passeriformes	Fringillidae	Ixodes	Ixodes persulcatus	NA	Bite
211	6	Detection of tick-borne pathogens in wild birds and their ticks in Western Siberia and high level of their mismatch	2021	Europe	Russia	56.4826	84.995	Polygon	Songbirds	Passeriformes	Passeridae	Ixodes	Ixodes persulcatus	NA	Bite
212	6	Detection of tick-borne pathogens in wild birds and their ticks in Western Siberia and high level of their mismatch	2021	Europe	Russia	56.4826	84.995	Polygon	Songbirds	Passeriformes	Passeridae	Ixodes	Ixodes pavlovskyi	NA	Bite
213	6	Detection of tick-borne pathogens in wild birds and their ticks in Western Siberia and high level of their mismatch	2021	Europe	Russia	56.4826	84.995	Polygon	Songbirds	Passeriformes	Sittidae	Ixodes	Ixodes persulcatus	NA	Bite
214	6	Detection of tick-borne pathogens in wild birds and their ticks in Western Siberia and high level of their mismatch	2021	Europe	Russia	56.4826	84.995	Polygon	Songbirds	Passeriformes	Motacillidae	Ixodes	Ixodes persulcatus	NA	Bite
215	7	Migratory birds as disseminators of ticks and the tick-borne pathogens Borrelia bacteria and tick-borne encephalitis (TBE) virus: a seasonal study at Ottenby Bird Observatory in South-eastern Sweden	2020	Europe	Sweden	56.2152	16.4092	Point	Raptors	Accipitriformes	Accipitridae	Ixodes	Ixodes ricinus	island	Bite
216	7	Migratory birds as disseminators of ticks and the tick-borne pathogens Borrelia bacteria and tick-borne encephalitis (TBE) virus: a seasonal study at Ottenby Bird Observatory in South-eastern Sweden	2020	Europe	Sweden	56.2152	16.4092	Point	Songbirds	Passeriformes	Sylviidae	Ixodes	Ixodes ricinus	island	Bite
217	7	Migratory birds as disseminators of ticks and the tick-borne pathogens Borrelia bacteria and tick-borne encephalitis (TBE) virus: a seasonal study at Ottenby Bird Observatory in South-eastern Sweden	2020	Europe	Sweden	56.2152	16.4092	Point	Songbirds	Passeriformes	Sylviidae	Haemaphysalis	Haemaphysalis punctata	island	Bite
218	7	Migratory birds as disseminators of ticks and the tick-borne pathogens Borrelia bacteria and tick-borne encephalitis (TBE) virus: a seasonal study at Ottenby Bird Observatory in South-eastern Sweden	2020	Europe	Sweden	56.2152	16.4092	Point	Songbirds	Passeriformes	Motacillidae	Ixodes	Ixodes ricinus	island	Bite
219	7	Migratory birds as disseminators of ticks and the tick-borne pathogens Borrelia bacteria and tick-borne encephalitis (TBE) virus: a seasonal study at Ottenby Bird Observatory in South-eastern Sweden	2020	Europe	Sweden	56.2152	16.4092	Point	Songbirds	Passeriformes	Motacillidae	Haemaphysalis	Haemaphysalis punctata	island	Bite
220	7	Migratory birds as disseminators of ticks and the tick-borne pathogens Borrelia bacteria and tick-borne encephalitis (TBE) virus: a seasonal study at Ottenby Bird Observatory in South-eastern Sweden	2020	Europe	Sweden	56.2152	16.4092	Point	Songbirds	Passeriformes	Fringillidae	Ixodes	Ixodes ricinus	island	Bite
221	7	Migratory birds as disseminators of ticks and the tick-borne pathogens Borrelia bacteria and tick-borne encephalitis (TBE) virus: a seasonal study at Ottenby Bird Observatory in South-eastern Sweden	2020	Europe	Sweden	56.2152	16.4092	Point	Songbirds	Passeriformes	Fringillidae	Haemaphysalis	Haemaphysalis punctata	island	Bite
222	7	Migratory birds as disseminators of ticks and the tick-borne pathogens Borrelia bacteria and tick-borne encephalitis (TBE) virus: a seasonal study at Ottenby Bird Observatory in South-eastern Sweden	2020	Europe	Sweden	56.2152	16.4092	Point	Songbirds	Passeriformes	Certhiidae	Ixodes	Ixodes ricinus	island	Bite
223	7	Migratory birds as disseminators of ticks and the tick-borne pathogens Borrelia bacteria and tick-borne encephalitis (TBE) virus: a seasonal study at Ottenby Bird Observatory in South-eastern Sweden	2020	Europe	Sweden	56.2152	16.4092	Point	Songbirds	Passeriformes	Certhiidae	Ixodes	Ixodes frontalis	island	Bite
224	7	Migratory birds as disseminators of ticks and the tick-borne pathogens Borrelia bacteria and tick-borne encephalitis (TBE) virus: a seasonal study at Ottenby Bird Observatory in South-eastern Sweden	2020	Europe	Sweden	56.2152	16.4092	Point	Songbirds	Passeriformes	Paridae	Ixodes	Ixodes ricinus	island	Bite
225	7	Migratory birds as disseminators of ticks and the tick-borne pathogens Borrelia bacteria and tick-borne encephalitis (TBE) virus: a seasonal study at Ottenby Bird Observatory in South-eastern Sweden	2020	Europe	Sweden	56.2152	16.4092	Point	Songbirds	Passeriformes	Paridae	Haemaphysalis	Haemaphysalis punctata	island	Bite
226	7	Migratory birds as disseminators of ticks and the tick-borne pathogens Borrelia bacteria and tick-borne encephalitis (TBE) virus: a seasonal study at Ottenby Bird Observatory in South-eastern Sweden	2020	Europe	Sweden	56.2152	16.4092	Point	Songbirds	Passeriformes	Turdidae	Ixodes	Ixodes ricinus	island	Bite
227	7	Migratory birds as disseminators of ticks and the tick-borne pathogens Borrelia bacteria and tick-borne encephalitis (TBE) virus: a seasonal study at Ottenby Bird Observatory in South-eastern Sweden	2020	Europe	Sweden	56.2152	16.4092	Point	Songbirds	Passeriformes	Turdidae	Hyalomma	Hyalomma marginatum	island	Bite
228	7	Migratory birds as disseminators of ticks and the tick-borne pathogens Borrelia bacteria and tick-borne encephalitis (TBE) virus: a seasonal study at Ottenby Bird Observatory in South-eastern Sweden	2020	Europe	Sweden	56.2152	16.4092	Point	Songbirds	Passeriformes	Laniidae	Ixodes	Ixodes ricinus	island	Bite
229	7	Migratory birds as disseminators of ticks and the tick-borne pathogens Borrelia bacteria and tick-borne encephalitis (TBE) virus: a seasonal study at Ottenby Bird Observatory in South-eastern Sweden	2020	Europe	Sweden	56.2152	16.4092	Point	Songbirds	Passeriformes	Muscicapidae	Ixodes	Ixodes ricinus	island	Bite
230	7	Migratory birds as disseminators of ticks and the tick-borne pathogens Borrelia bacteria and tick-borne encephalitis (TBE) virus: a seasonal study at Ottenby Bird Observatory in South-eastern Sweden	2020	Europe	Sweden	56.2152	16.4092	Point	Songbirds	Passeriformes	Muscicapidae	Haemaphysalis	Haemaphysalis punctata	island	Bite
231	7	Migratory birds as disseminators of ticks and the tick-borne pathogens Borrelia bacteria and tick-borne encephalitis (TBE) virus: a seasonal study at Ottenby Bird Observatory in South-eastern Sweden	2020	Europe	Sweden	56.2152	16.4092	Point	Songbirds	Passeriformes	Phylloscopidae	Ixodes	Ixodes frontalis	island	Bite
232	7	Migratory birds as disseminators of ticks and the tick-borne pathogens Borrelia bacteria and tick-borne encephalitis (TBE) virus: a seasonal study at Ottenby Bird Observatory in South-eastern Sweden	2020	Europe	Sweden	56.2152	16.4092	Point	Songbirds	Passeriformes	Phylloscopidae	Ixodes	Ixodes ricinus	island	Bite
233	7	Migratory birds as disseminators of ticks and the tick-borne pathogens Borrelia bacteria and tick-borne encephalitis (TBE) virus: a seasonal study at Ottenby Bird Observatory in South-eastern Sweden	2020	Europe	Sweden	56.2152	16.4092	Point	Songbirds	Passeriformes	Phylloscopidae	Hyalomma	Hyalomma marginatum	island	Bite
234	7	Migratory birds as disseminators of ticks and the tick-borne pathogens Borrelia bacteria and tick-borne encephalitis (TBE) virus: a seasonal study at Ottenby Bird Observatory in South-eastern Sweden	2020	Europe	Sweden	56.2152	16.4092	Point	Songbirds	Passeriformes	Prunellidae	Ixodes	Ixodes ricinus	island	Bite
235	7	Migratory birds as disseminators of ticks and the tick-borne pathogens Borrelia bacteria and tick-borne encephalitis (TBE) virus: a seasonal study at Ottenby Bird Observatory in South-eastern Sweden	2020	Europe	Sweden	56.2152	16.4092	Point	Songbirds	Passeriformes	Regulidae	Ixodes	Ixodes ricinus	island	Bite
236	7	Migratory birds as disseminators of ticks and the tick-borne pathogens Borrelia bacteria and tick-borne encephalitis (TBE) virus: a seasonal study at Ottenby Bird Observatory in South-eastern Sweden	2020	Europe	Sweden	56.2152	16.4092	Point	Songbirds	Passeriformes	Sturnidae	Ixodes	Ixodes ricinus	island	Bite
237	7	Migratory birds as disseminators of ticks and the tick-borne pathogens Borrelia bacteria and tick-borne encephalitis (TBE) virus: a seasonal study at Ottenby Bird Observatory in South-eastern Sweden	2020	Europe	Sweden	56.2152	16.4092	Point	Songbirds	Passeriformes	Sturnidae	Haemaphysalis	Haemaphysalis punctata	island	Bite
238	8	Tick Infestation in Migratory Birds of the Vistula River Valley, Poland	2022	Europe	Poland	51.0771	21.8009	Point	Songbirds	Passeriformes	Sylviidae	Ixodes	Ixodes trianguliceps	river island within the Vistula River Gorge of Lesser Poland	Bite
239	8	Tick Infestation in Migratory Birds of the Vistula River Valley, Poland	2022	Europe	Poland	51.0771	21.8009	Point	Songbirds	Passeriformes	Sylviidae	Ixodes	Ixodes ricinus	river island within the Vistula River Gorge of Lesser Poland	Bite
240	8	Tick Infestation in Migratory Birds of the Vistula River Valley, Poland	2022	Europe	Poland	51.0771	21.8009	Point	Songbirds	Passeriformes	Sylviidae	Ixodes	Ixodes acuminatus	river island within the Vistula River Gorge of Lesser Poland	Bite
241	8	Tick Infestation in Migratory Birds of the Vistula River Valley, Poland	2022	Europe	Poland	51.0771	21.8009	Point	Songbirds	Passeriformes	Turdidae	Ixodes	Ixodes sp.	river island within the Vistula River Gorge of Lesser Poland	Bite
242	8	Tick Infestation in Migratory Birds of the Vistula River Valley, Poland	2022	Europe	Poland	51.0771	21.8009	Point	Songbirds	Passeriformes	Turdidae	Ixodes	Ixodes ricinus	river island within the Vistula River Gorge of Lesser Poland	Bite
243	8	Tick Infestation in Migratory Birds of the Vistula River Valley, Poland	2022	Europe	Poland	51.0771	21.8009	Point	Songbirds	Passeriformes	Turdidae	Ixodes	Ixodes persulcatus	river island within the Vistula River Gorge of Lesser Poland	Bite
244	8	Tick Infestation in Migratory Birds of the Vistula River Valley, Poland	2022	Europe	Poland	51.0771	21.8009	Point	Songbirds	Passeriformes	Turdidae	Ixodes	Ixodes frontalis	river island within the Vistula River Gorge of Lesser Poland	Bite
245	8	Tick Infestation in Migratory Birds of the Vistula River Valley, Poland	2022	Europe	Poland	51.0771	21.8009	Point	Songbirds	Passeriformes	Turdidae	Ixodes	Ixodes trianguliceps	river island within the Vistula River Gorge of Lesser Poland	Bite
246	8	Tick Infestation in Migratory Birds of the Vistula River Valley, Poland	2022	Europe	Poland	51.0771	21.8009	Point	Songbirds	Passeriformes	Turdidae	Ixodes	Ixodes crenulatus	river island within the Vistula River Gorge of Lesser Poland	Bite
247	8	Tick Infestation in Migratory Birds of the Vistula River Valley, Poland	2022	Europe	Poland	51.0771	21.8009	Point	Songbirds	Passeriformes	Turdidae	Ixodes	Ixodes apronophorus	river island within the Vistula River Gorge of Lesser Poland	Bite
248	8	Tick Infestation in Migratory Birds of the Vistula River Valley, Poland	2022	Europe	Poland	51.0771	21.8009	Point	Songbirds	Passeriformes	Paridae	Ixodes	Ixodes sp.	river island within the Vistula River Gorge of Lesser Poland	Bite
249	8	Tick Infestation in Migratory Birds of the Vistula River Valley, Poland	2022	Europe	Poland	51.0771	21.8009	Point	Songbirds	Passeriformes	Paridae	Ixodes	Ixodes ricinus	river island within the Vistula River Gorge of Lesser Poland	Bite
250	8	Tick Infestation in Migratory Birds of the Vistula River Valley, Poland	2022	Europe	Poland	51.0771	21.8009	Point	Songbirds	Passeriformes	Paridae	Ixodes	Ixodes persulcatus	river island within the Vistula River Gorge of Lesser Poland	Bite
251	8	Tick Infestation in Migratory Birds of the Vistula River Valley, Poland	2022	Europe	Poland	51.0771	21.8009	Point	Songbirds	Passeriformes	Phylloscopidae	Ixodes	Ixodes ricinus	river island within the Vistula River Gorge of Lesser Poland	Bite
252	8	Tick Infestation in Migratory Birds of the Vistula River Valley, Poland	2022	Europe	Poland	51.0771	21.8009	Point	Songbirds	Passeriformes	Certhiidae	Ixodes	Ixodes ricinus	river island within the Vistula River Gorge of Lesser Poland	Bite
253	9	Coxiella-like bacteria in fowl ticks from Thailand	2018	Asia	Thailand	16.008	101.88	Polygon	Landfowl	Galliformes	Phasianidae	Amblyomma	Amblyomma testudinarium	fields	Bite
254	9	Coxiella-like bacteria in fowl ticks from Thailand	2018	Asia	Thailand	16.008	101.88	Polygon	Landfowl	Galliformes	Phasianidae	Haemaphysalis	Haemaphysalis wellingtoni	fields	Bite
255	9	Coxiella-like bacteria in fowl ticks from Thailand	2018	Asia	Thailand	16.008	101.88	Polygon	Landfowl	Galliformes	Phasianidae	Haemaphysalis	Haemaphysalis obesa	fields	Bite
256	9	Coxiella-like bacteria in fowl ticks from Thailand	2018	Asia	Thailand	10.2546	99.0113	Polygon	Landfowl	Galliformes	Phasianidae	Haemaphysalis	Haemaphysalis wellingtoni	poultry farms	Bite
257	9	Coxiella-like bacteria in fowl ticks from Thailand	2018	Asia	Thailand	8.08694	98.9041	Polygon	Landfowl	Galliformes	Phasianidae	Haemaphysalis	Haemaphysalis wellingtoni	poultry farms	Bite
258	9	Coxiella-like bacteria in fowl ticks from Thailand	2018	Asia	Thailand	8.08694	98.9041	Polygon	Landfowl	Galliformes	Phasianidae	Haemaphysalis	Haemaphysalis bispinosa	poultry farms	Bite
259	9	Coxiella-like bacteria in fowl ticks from Thailand	2018	Asia	Thailand	12.6787	101.245	Polygon	Landfowl	Galliformes	Phasianidae	Haemaphysalis	Haemaphysalis wellingtoni	poultry farms	Bite
260	9	Coxiella-like bacteria in fowl ticks from Thailand	2018	Asia	Thailand	6.87001	99.9394	Polygon	Landfowl	Galliformes	Phasianidae	Haemaphysalis	Haemaphysalis wellingtoni	poultry farms	Bite
261	9	Coxiella-like bacteria in fowl ticks from Thailand	2018	Asia	Thailand	7.53311	99.5773	Polygon	Landfowl	Galliformes	Phasianidae	Haemaphysalis	Haemaphysalis wellingtoni	poultry farms	Bite
262	9	Coxiella-like bacteria in fowl ticks from Thailand	2018	Asia	Thailand	6.86917	101.25	Polygon	Landfowl	Galliformes	Phasianidae	Haemaphysalis	Haemaphysalis wellingtoni	poultry farms	Bite
263	9	Coxiella-like bacteria in fowl ticks from Thailand	2018	Asia	Thailand	6.86917	101.25	Polygon	Landfowl	Galliformes	Phasianidae	Rhipicephalus	Rhipicephalus microplus	fields	Bite
264	9	Coxiella-like bacteria in fowl ticks from Thailand	2018	Asia	Thailand	6.86917	101.25	Polygon	Landfowl	Galliformes	Phasianidae	Haemaphysalis	Haemaphysalis wellingtoni	fields	Bite
265	9	Coxiella-like bacteria in fowl ticks from Thailand	2018	Asia	Thailand	7.19539	100.598	Polygon	Landfowl	Galliformes	Phasianidae	Haemaphysalis	Haemaphysalis wellingtoni	poultry farms	Bite
266	9	Coxiella-like bacteria in fowl ticks from Thailand	2018	Asia	Thailand	9.14181	99.3342	Polygon	Landfowl	Galliformes	Phasianidae	Haemaphysalis	Haemaphysalis wellingtoni	poultry farms	Bite
267	9	Coxiella-like bacteria in fowl ticks from Thailand	2018	Asia	Thailand	6.22407	101.243	Polygon	Landfowl	Galliformes	Phasianidae	Haemaphysalis	Haemaphysalis wellingtoni	poultry farms	Bite
268	9	Coxiella-like bacteria in fowl ticks from Thailand	2018	Asia	Thailand	6.22407	101.243	Polygon	Landfowl	Galliformes	Phasianidae	Rhipicephalus	Rhipicephalus microplus	fields	Bite
269	10	Ixodid ticks from wild and domestic animals in East and Central Asian flyways	2021	Asia	China	22.4265	114.182	Polygon	Songbirds	Passeriformes	Timaliidae	Haemaphysalis	Haemaphysalis hystricis	NA	Bite
270	10	Ixodid ticks from wild and domestic animals in East and Central Asian flyways	2021	Asia	Mongolia	48.129	110.336	Polygon	Songbirds	Passeriformes	Motacillidae	Ixodes	Ixodes persulcatus	NA	Bite
271	10	Ixodid ticks from wild and domestic animals in East and Central Asian flyways	2022	Asia	Mongolia	48.129	110.336	Polygon	Songbirds	Passeriformes	Phylloscopidae	Ixodes	Ixodes persulcatus	NA	Bite
272	10	Ixodid ticks from wild and domestic animals in East and Central Asian flyways	2023	Asia	Mongolia	48.129	110.336	Polygon	Songbirds	Passeriformes	Muscicapidae	Ixodes	Ixodes persulcatus	NA	Bite
273	10	Ixodid ticks from wild and domestic animals in East and Central Asian flyways	2024	Asia	Mongolia	48.129	110.336	Polygon	Songbirds	Passeriformes	Sylviidae	Ixodes	Ixodes persulcatus	NA	Bite
274	10	Ixodid ticks from wild and domestic animals in East and Central Asian flyways	2024	Asia	Mongolia	48.129	110.336	Polygon	Songbirds	Passeriformes	Fringillidae	Ixodes	Ixodes persulcatus	NA	Bite
275	10	Ixodid ticks from wild and domestic animals in East and Central Asian flyways	2024	Asia	Mongolia	48.129	110.336	Polygon	Songbirds	Passeriformes	Turdidae	Ixodes	Ixodes persulcatus	NA	Bite
276	10	Ixodid ticks from wild and domestic animals in East and Central Asian flyways	2024	Asia	Mongolia	48.129	110.336	Polygon	Songbirds	Passeriformes	Locustellidae	Ixodes	Ixodes persulcatus	NA	Bite
277	10	Ixodid ticks from wild and domestic animals in East and Central Asian flyways	2021	Asia	Japan	43.3333	142.636	Polygon	Songbirds	Passeriformes	Fringillidae	Haemaphysalis	Haemaphysalis flava	NA	Bite
278	10	Ixodid ticks from wild and domestic animals in East and Central Asian flyways	2021	Asia	Japan	43.3333	142.636	Polygon	Climbing birds	Piciformes	Picidae	Ixodes	Ixodes persulcatus	NA	Bite
279	10	Ixodid ticks from wild and domestic animals in East and Central Asian flyways	2021	Asia	Japan	43.3333	142.636	Polygon	Songbirds	Passeriformes	Fringillidae	Ixodes	Ixodes persulcatus	NA	Bite
280	10	Ixodid ticks from wild and domestic animals in East and Central Asian flyways	2021	Asia	Japan	43.3333	142.636	Polygon	Songbirds	Passeriformes	Fringillidae	Ixodes	Ixodes nipponensis	NA	Bite
281	10	Ixodid ticks from wild and domestic animals in East and Central Asian flyways	2021	Asia	Japan	43.3333	142.636	Polygon	Songbirds	Passeriformes	Certhiidae	Ixodes	Ixodes turdus	NA	Bite
282	10	Ixodid ticks from wild and domestic animals in East and Central Asian flyways	2021	Asia	The Republic of Korea	37.829	128.425	Polygon	Raptors	Accipitriformes	Accipitridae	Haemaphysalis	Haemaphysalis flava	NA	Bite
283	10	Ixodid ticks from wild and domestic animals in East and Central Asian flyways	2021	Asia	The Republic of Korea	37.829	128.425	Polygon	Raptors	Accipitriformes	Accipitridae	Haemaphysalis	Haemaphysalis longicornis	NA	Bite
284	10	Ixodid ticks from wild and domestic animals in East and Central Asian flyways	2021	Asia	The Republic of Korea	37.829	128.425	Polygon	Landfowl	Galliformes	Phasianidae	Haemaphysalis	Haemaphysalis flava	NA	Bite
285	10	Ixodid ticks from wild and domestic animals in East and Central Asian flyways	2021	Asia	The Republic of Korea	37.829	128.425	Polygon	Landfowl	Galliformes	Phasianidae	Ixodes	Ixodes nipponensis	NA	Bite
286	10	Ixodid ticks from wild and domestic animals in East and Central Asian flyways	2021	Asia	The Republic of Korea	37.829	128.425	Polygon	Landfowl	Galliformes	Phasianidae	Haemaphysalis	Haemaphysalis longicornis	NA	Bite
287	10	Ixodid ticks from wild and domestic animals in East and Central Asian flyways	2021	Asia	The Republic of Korea	37.829	128.425	Polygon	Raptors	Strigiformes	Strigidae	Haemaphysalis	Haemaphysalis flava	NA	Bite
288	10	Ixodid ticks from wild and domestic animals in East and Central Asian flyways	2021	Asia	The Republic of Korea	37.829	128.425	Polygon	Raptors	Strigiformes	Strigidae	Ixodes	Ixodes nipponensis	NA	Bite
289	10	Ixodid ticks from wild and domestic animals in East and Central Asian flyways	2021	Asia	The Republic of Korea	37.829	128.425	Polygon	Raptors	Strigiformes	Strigidae	Haemaphysalis	Haemaphysalis longicornis	NA	Bite
290	10	Ixodid ticks from wild and domestic animals in East and Central Asian flyways	2021	Asia	The Republic of Korea	37.4146	127.459	Polygon	Raptors	Falconiformes	Falconidae	Haemaphysalis	Haemaphysalis longicornis	NA	Bite
291	10	Ixodid ticks from wild and domestic animals in East and Central Asian flyways	2021	Asia	The Republic of Korea	37.4146	127.459	Polygon	Raptors	Strigiformes	Strigidae	Haemaphysalis	Haemaphysalis flava	NA	Bite
292	10	Ixodid ticks from wild and domestic animals in East and Central Asian flyways	2021	Asia	The Republic of Korea	37.4146	127.459	Polygon	Raptors	Strigiformes	Strigidae	Ixodes	Ixodes nipponensis	NA	Bite
293	10	Ixodid ticks from wild and domestic animals in East and Central Asian flyways	2021	Asia	The Republic of Korea	37.4146	127.459	Polygon	Raptors	Strigiformes	Strigidae	Haemaphysalis	Haemaphysalis longicornis	NA	Bite
294	10	Ixodid ticks from wild and domestic animals in East and Central Asian flyways	2021	Asia	The Republic of Korea	37.4146	127.459	Polygon	Landfowl	Galliformes	Phasianidae	Haemaphysalis	Haemaphysalis flava	NA	Bite
295	10	Ixodid ticks from wild and domestic animals in East and Central Asian flyways	2021	Asia	The Republic of Korea	37.4146	127.459	Polygon	Landfowl	Galliformes	Phasianidae	Ixodes	Ixodes nipponensis	NA	Bite
296	10	Ixodid ticks from wild and domestic animals in East and Central Asian flyways	2021	Asia	The Republic of Korea	37.4146	127.459	Polygon	Landfowl	Galliformes	Phasianidae	Haemaphysalis	Haemaphysalis longicornis	NA	Bite
297	10	Ixodid ticks from wild and domestic animals in East and Central Asian flyways	2021	Asia	The Republic of Korea	35.5315	129.331	Polygon	Songbirds	Passeriformes	Corvidae	Haemaphysalis	Haemaphysalis flava	NA	Bite
298	10	Ixodid ticks from wild and domestic animals in East and Central Asian flyways	2021	Asia	The Republic of Korea	35.5315	129.331	Polygon	Landfowl	Columbiformes	Columbidae	Haemaphysalis	Haemaphysalis flava	NA	Bite
299	10	Ixodid ticks from wild and domestic animals in East and Central Asian flyways	2021	Asia	The Republic of Korea	33.3646	126.57	Polygon	Songbirds	Passeriformes	Paridae	Haemaphysalis	Haemaphysalis flava	sea islands	Bite
300	10	Ixodid ticks from wild and domestic animals in East and Central Asian flyways	2021	Asia	The Republic of Korea	33.3646	126.57	Polygon	Songbirds	Passeriformes	Paridae	Ixodes	Ixodes persulcatus	sea islands	Bite
301	10	Ixodid ticks from wild and domestic animals in East and Central Asian flyways	2021	Asia	The Republic of Korea	35.5315	129.331	Polygon	Shorebirds	Pelecaniformes	Ardeidae	Haemaphysalis	Haemaphysalis longicornis	NA	Bite
302	10	Ixodid ticks from wild and domestic animals in East and Central Asian flyways	2021	Asia	The Republic of Korea	35.5315	129.331	Polygon	Songbirds	Passeriformes	Pycnonotidae	Haemaphysalis	Haemaphysalis longicornis	NA	Bite
303	10	Ixodid ticks from wild and domestic animals in East and Central Asian flyways	2021	Asia	The Republic of Korea	35.5315	129.331	Polygon	Songbirds	Passeriformes	Sylviidae	Ixodes	Ixodes nipponensis	NA	Bite
304	10	Ixodid ticks from wild and domestic animals in East and Central Asian flyways	2021	Asia	The Republic of Korea	35.5315	129.331	Polygon	Songbirds	Passeriformes	Turdidae	Ixodes	Ixodes persulcatus	NA	Bite
305	10	Ixodid ticks from wild and domestic animals in East and Central Asian flyways	2021	Asia	The Republic of Korea	35.5315	129.331	Polygon	Songbirds	Passeriformes	Turdidae	Ixodes	Ixodes nipponensis	NA	Bite
306	10	Ixodid ticks from wild and domestic animals in East and Central Asian flyways	2021	Asia	The Republic of Korea	35.5315	129.331	Polygon	Songbirds	Passeriformes	Turdidae	Haemaphysalis	Haemaphysalis formosensis	NA	Bite
307	10	Ixodid ticks from wild and domestic animals in East and Central Asian flyways	2021	Asia	The Republic of Korea	35.5315	129.331	Polygon	Songbirds	Passeriformes	Turdidae	Ixodes	Ixodes turdus	NA	Bite
308	10	Ixodid ticks from wild and domestic animals in East and Central Asian flyways	2021	Asia	The Republic of Korea	35.5315	129.331	Polygon	Songbirds	Passeriformes	Turdidae	Haemaphysalis	Haemaphysalis concinna	NA	Bite
309	10	Ixodid ticks from wild and domestic animals in East and Central Asian flyways	2021	Asia	The Republic of Korea	35.5315	129.331	Polygon	Raptors	Strigiformes	Strigidae	Haemaphysalis	Haemaphysalis flava	NA	Bite
310	10	Ixodid ticks from wild and domestic animals in East and Central Asian flyways	2021	Asia	The Republic of Korea	35.5315	129.331	Polygon	Raptors	Accipitriformes	Accipitridae	Haemaphysalis	Haemaphysalis flava	NA	Bite
311	10	Ixodid ticks from wild and domestic animals in East and Central Asian flyways	2021	Asia	The Republic of Korea	37.8263	124.7	Polygon	Songbirds	Passeriformes	Muscicapidae	Ixodes	Ixodes turdus	sea islands	Bite
312	10	Ixodid ticks from wild and domestic animals in East and Central Asian flyways	2021	Asia	The Republic of Korea	37.8263	124.7	Polygon	Songbirds	Passeriformes	Muscicapidae	Haemaphysalis	Haemaphysalis concinna	sea islands	Bite
313	10	Ixodid ticks from wild and domestic animals in East and Central Asian flyways	2021	Asia	The Republic of Korea	37.8263	124.7	Polygon	Songbirds	Passeriformes	Fringillidae	Haemaphysalis	Haemaphysalis flava	sea islands	Bite
314	10	Ixodid ticks from wild and domestic animals in East and Central Asian flyways	2021	Asia	The Republic of Korea	37.8263	124.7	Polygon	Songbirds	Passeriformes	Fringillidae	Haemaphysalis	Haemaphysalis concinna	sea islands	Bite
315	10	Ixodid ticks from wild and domestic animals in East and Central Asian flyways	2021	Asia	The Republic of Korea	37.8263	124.7	Polygon	Songbirds	Passeriformes	Fringillidae	Ixodes	Ixodes nipponensis	sea islands	Bite
316	10	Ixodid ticks from wild and domestic animals in East and Central Asian flyways	2021	Asia	The Republic of Korea	37.8263	124.7	Polygon	Songbirds	Passeriformes	Fringillidae	Haemaphysalis	Haemaphysalis longicornis	sea islands	Bite
317	10	Ixodid ticks from wild and domestic animals in East and Central Asian flyways	2021	Asia	The Republic of Korea	37.8263	124.7	Polygon	Songbirds	Passeriformes	Fringillidae	Ixodes	Ixodes persulcatus	sea islands	Bite
318	10	Ixodid ticks from wild and domestic animals in East and Central Asian flyways	2021	Asia	The Republic of Korea	37.8263	124.7	Polygon	Songbirds	Passeriformes	Turdidae	Haemaphysalis	Haemaphysalis flava	sea islands	Bite
319	10	Ixodid ticks from wild and domestic animals in East and Central Asian flyways	2021	Asia	The Republic of Korea	37.8263	124.7	Polygon	Songbirds	Passeriformes	Turdidae	Haemaphysalis	Haemaphysalis concinna	sea islands	Bite
320	10	Ixodid ticks from wild and domestic animals in East and Central Asian flyways	2021	Asia	The Republic of Korea	37.8263	124.7	Polygon	Songbirds	Passeriformes	Turdidae	Ixodes	Ixodes nipponensis	sea islands	Bite
321	10	Ixodid ticks from wild and domestic animals in East and Central Asian flyways	2021	Asia	The Republic of Korea	37.8263	124.7	Polygon	Songbirds	Passeriformes	Turdidae	Haemaphysalis	Haemaphysalis longicornis	sea islands	Bite
322	10	Ixodid ticks from wild and domestic animals in East and Central Asian flyways	2021	Asia	The Republic of Korea	37.8263	124.7	Polygon	Songbirds	Passeriformes	Turdidae	Ixodes	Ixodes persulcatus	sea islands	Bite
323	10	Ixodid ticks from wild and domestic animals in East and Central Asian flyways	2021	Asia	The Republic of Korea	37.8263	124.7	Polygon	Songbirds	Passeriformes	Sylviidae	Ixodes	Ixodes nipponensis	sea islands	Bite
324	11	Ticks and tick-borne pathogens in wild birds in Greece	2016	Europe	Greece	40.6034	23.3594	Polygon	Songbirds	Passeriformes	Turdidae	Hyalomma	Hyalomma aegyptium	NA	Bite
325	11	Ticks and tick-borne pathogens in wild birds in Greece	2016	Europe	Greece	40.6034	23.3594	Polygon	Songbirds	Passeriformes	Turdidae	Hyalomma	Hyalomma sp.	NA	Bite
326	11	Ticks and tick-borne pathogens in wild birds in Greece	2016	Europe	Greece	40.6034	23.3594	Polygon	Songbirds	Passeriformes	Turdidae	Ixodes	Ixodes frontalis	NA	Bite
327	11	Ticks and tick-borne pathogens in wild birds in Greece	2016	Europe	Greece	40.6034	23.3594	Polygon	Songbirds	Passeriformes	Sylviidae	Hyalomma	Hyalomma marginatum	NA	Bite
328	11	Ticks and tick-borne pathogens in wild birds in Greece	2016	Europe	Greece	40.6034	23.3594	Polygon	Songbirds	Passeriformes	Sylviidae	Ixodes	Ixodes acuminatus	NA	Bite
329	11	Ticks and tick-borne pathogens in wild birds in Greece	2016	Europe	Greece	40.6034	23.3594	Polygon	Songbirds	Passeriformes	Fringillidae	Ixodes	Ixodes frontalis	NA	Bite
330	12	Rickettsia spp. in ticks (Acari: Ixodidae) from wild birds: First detection of Candidatus Rickettsia vini in Hesse, Germany	2022	Europe	Germany	51.2698	8.79568	Polygon	Songbirds	Passeriformes	Turdidae	Ixodes	Ixodes ricinus	NA	Bite
331	12	Rickettsia spp. in ticks (Acari: Ixodidae) from wild birds: First detection of Candidatus Rickettsia vini in Hesse, Germany	2022	Europe	Germany	51.2698	8.79568	Polygon	Songbirds	Passeriformes	Turdidae	Ixodes	Ixodes frontalis	NA	Bite
332	12	Rickettsia spp. in ticks (Acari: Ixodidae) from wild birds: First detection of Candidatus Rickettsia vini in Hesse, Germany	2022	Europe	Germany	51.2698	8.79568	Polygon	Songbirds	Passeriformes	Fringillidae	Ixodes	Ixodes ricinus	NA	Bite
333	12	Rickettsia spp. in ticks (Acari: Ixodidae) from wild birds: First detection of Candidatus Rickettsia vini in Hesse, Germany	2022	Europe	Germany	51.2698	8.79568	Polygon	Songbirds	Passeriformes	Fringillidae	Ixodes	Ixodes frontalis	NA	Bite
334	12	Rickettsia spp. in ticks (Acari: Ixodidae) from wild birds: First detection of Candidatus Rickettsia vini in Hesse, Germany	2022	Europe	Germany	51.2698	8.79568	Polygon	Songbirds	Passeriformes	Paridae	Ixodes	Ixodes ricinus	NA	Bite
335	12	Rickettsia spp. in ticks (Acari: Ixodidae) from wild birds: First detection of Candidatus Rickettsia vini in Hesse, Germany	2022	Europe	Germany	51.2698	8.79568	Polygon	Songbirds	Passeriformes	Paridae	Ixodes	Ixodes arboricola	NA	Bite
336	12	Rickettsia spp. in ticks (Acari: Ixodidae) from wild birds: First detection of Candidatus Rickettsia vini in Hesse, Germany	2022	Europe	Germany	51.2698	8.79568	Polygon	Songbirds	Passeriformes	Sylviidae	Ixodes	Ixodes ricinus	NA	Bite
337	12	Rickettsia spp. in ticks (Acari: Ixodidae) from wild birds: First detection of Candidatus Rickettsia vini in Hesse, Germany	2022	Europe	Germany	51.2698	8.79568	Polygon	Songbirds	Passeriformes	Passeridae	Ixodes	Ixodes ricinus	NA	Bite
338	12	Rickettsia spp. in ticks (Acari: Ixodidae) from wild birds: First detection of Candidatus Rickettsia vini in Hesse, Germany	2022	Europe	Germany	51.2698	8.79568	Polygon	Songbirds	Passeriformes	Phylloscopidae	Ixodes	Ixodes ricinus	NA	Bite
339	12	Rickettsia spp. in ticks (Acari: Ixodidae) from wild birds: First detection of Candidatus Rickettsia vini in Hesse, Germany	2022	Europe	Germany	51.2698	8.79568	Polygon	Songbirds	Passeriformes	Muscicapidae	Ixodes	Ixodes ricinus	NA	Bite
340	12	Rickettsia spp. in ticks (Acari: Ixodidae) from wild birds: First detection of Candidatus Rickettsia vini in Hesse, Germany	2022	Europe	Germany	51.2698	8.79568	Polygon	Songbirds	Passeriformes	Prunellidae	Ixodes	Ixodes frontalis	NA	Bite
341	12	Rickettsia spp. in ticks (Acari: Ixodidae) from wild birds: First detection of Candidatus Rickettsia vini in Hesse, Germany	2022	Europe	Germany	51.2698	8.79568	Polygon	Waterfowl	Procellariiformes	Oceanitidae	Ixodes	Ixodes ricinus	NA	Bite
342	12	Rickettsia spp. in ticks (Acari: Ixodidae) from wild birds: First detection of Candidatus Rickettsia vini in Hesse, Germany	2022	Europe	Germany	51.2698	8.79568	Polygon	Waterfowl	Procellariiformes	Oceanitidae	Ixodes	Ixodes frontalis	NA	Bite
343	12	Rickettsia spp. in ticks (Acari: Ixodidae) from wild birds: First detection of Candidatus Rickettsia vini in Hesse, Germany	2022	Europe	Germany	51.2698	8.79568	Polygon	Songbirds	Passeriformes	Troglodytidae	Ixodes	Ixodes ricinus	NA	Bite
344	12	Rickettsia spp. in ticks (Acari: Ixodidae) from wild birds: First detection of Candidatus Rickettsia vini in Hesse, Germany	2022	Europe	Germany	51.2698	8.79568	Polygon	Songbirds	Passeriformes	Corvidae	Ixodes	Ixodes ricinus	NA	Bite
345	12	Rickettsia spp. in ticks (Acari: Ixodidae) from wild birds: First detection of Candidatus Rickettsia vini in Hesse, Germany	2022	Europe	Germany	51.2698	8.79568	Polygon	Songbirds	Passeriformes	Certhiidae	Ixodes	Ixodes ricinus	NA	Bite
346	13	Molecular Ecological Insights into Neotropical Bird-Tick Interactions	2016	North America	Panama	9.23	-82.48	Point	Raptors	Accipitriformes	Accipitridae	Unknown	Unknown	NA	Bite
347	13	Molecular Ecological Insights into Neotropical Bird-Tick Interactions	2016	North America	Panama	9.22	-80.02	Point	Climbing birds	Piciformes	Bucconidae	Amblyomma	Amblyomma varium	NA	Bite
348	13	Molecular Ecological Insights into Neotropical Bird-Tick Interactions	2016	North America	Panama	9.3	-82.42	Point	Songbirds	Passeriformes	Cardinalidae	Unknown	Unknown	NA	Bite
349	13	Molecular Ecological Insights into Neotropical Bird-Tick Interactions	2016	North America	Panama	9.23	-82.48	Point	Songbirds	Passeriformes	Cardinalidae	Amblyomma	Amblyomma geayi	NA	Bite
350	13	Molecular Ecological Insights into Neotropical Bird-Tick Interactions	2016	North America	Panama	9.22	-80.02	Point	Songbirds	Passeriformes	Cardinalidae	Amblyomma	Amblyomma sabanerae	NA	Bite
351	13	Molecular Ecological Insights into Neotropical Bird-Tick Interactions	2016	North America	Panama	9.22	-80.02	Point	Songbirds	Passeriformes	Cardinalidae	Amblyomma	Amblyomma varium	NA	Bite
352	13	Molecular Ecological Insights into Neotropical Bird-Tick Interactions	2016	North America	Panama	9.19	-79.69	Point	Songbirds	Passeriformes	Cardinalidae	Amblyomma	Amblyomma nodosum	NA	Bite
353	13	Molecular Ecological Insights into Neotropical Bird-Tick Interactions	2016	North America	Panama	9.19	-79.69	Point	Songbirds	Passeriformes	Cardinalidae	Amblyomma	Amblyomma calcaratum	NA	Bite
354	13	Molecular Ecological Insights into Neotropical Bird-Tick Interactions	2016	North America	Panama	8.99	-79.55	Point	Songbirds	Passeriformes	Cardinalidae	Amblyomma	Amblyomma geayi	NA	Bite
355	13	Molecular Ecological Insights into Neotropical Bird-Tick Interactions	2016	North America	Panama	8.53	-81.13	Point	Songbirds	Passeriformes	Cardinalidae	Amblyomma	Amblyomma longirostre	NA	Bite
356	13	Molecular Ecological Insights into Neotropical Bird-Tick Interactions	2016	North America	Panama	8.31	-77.79	Point	Landfowl	Columbiformes	Columbidae	Amblyomma	Amblyomma sabanerae	NA	Bite
357	13	Molecular Ecological Insights into Neotropical Bird-Tick Interactions	2016	North America	Panama	9.22	-80.02	Point	Landfowl	Columbiformes	Columbidae	Amblyomma	Amblyomma sabanerae	NA	Bite
358	13	Molecular Ecological Insights into Neotropical Bird-Tick Interactions	2016	North America	Panama	8.95	-79.56	Point	Climbing birds	Cuculiformes	Cuculidae	Amblyomma	Amblyomma dissimile	NA	Bite
359	13	Molecular Ecological Insights into Neotropical Bird-Tick Interactions	2016	North America	Panama	8.21	-81.64	Point	Climbing birds	Cuculiformes	Cuculidae	Haemaphysalis	Haemaphysalis sp.	NA	Bite
360	13	Molecular Ecological Insights into Neotropical Bird-Tick Interactions	2016	North America	Panama	8.8	-82.48	Point	Songbirds	Passeriformes	Emberizidae	Haemaphysalis	Haemaphysalis sp.	NA	Bite
361	13	Molecular Ecological Insights into Neotropical Bird-Tick Interactions	2016	North America	Panama	9.22	-80.02	Point	Songbirds	Passeriformes	Emberizidae	Amblyomma	Amblyomma varium	NA	Bite
362	13	Molecular Ecological Insights into Neotropical Bird-Tick Interactions	2016	North America	Panama	9.23	-82.48	Point	Songbirds	Passeriformes	Emberizidae	Amblyomma	Amblyomma nodosum	NA	Bite
363	13	Molecular Ecological Insights into Neotropical Bird-Tick Interactions	2016	North America	Panama	9.19	-79.69	Point	Songbirds	Passeriformes	Emberizidae	Amblyomma	Amblyomma ovale	NA	Bite
364	13	Molecular Ecological Insights into Neotropical Bird-Tick Interactions	2016	North America	Panama	9.22	-80.02	Point	Songbirds	Passeriformes	Formicariidae	Amblyomma	Amblyomma sabanerae	NA	Bite
365	13	Molecular Ecological Insights into Neotropical Bird-Tick Interactions	2016	North America	Panama	9.23	-82.48	Point	Songbirds	Passeriformes	Formicariidae	Amblyomma	Amblyomma calcaratum	NA	Bite
366	13	Molecular Ecological Insights into Neotropical Bird-Tick Interactions	2016	North America	Panama	9.19	-79.69	Point	Songbirds	Passeriformes	Formicariidae	Amblyomma	Amblyomma ovale	NA	Bite
367	13	Molecular Ecological Insights into Neotropical Bird-Tick Interactions	2016	North America	Panama	9.23	-82.48	Point	Songbirds	Passeriformes	Fringillidae	Amblyomma	Amblyomma geayi	NA	Bite
368	13	Molecular Ecological Insights into Neotropical Bird-Tick Interactions	2016	North America	Panama	8.95	-79.56	Point	Songbirds	Passeriformes	Furnariidae	Amblyomma	Amblyomma sabanerae	NA	Bite
369	13	Molecular Ecological Insights into Neotropical Bird-Tick Interactions	2016	North America	Panama	8.21	-81.64	Point	Songbirds	Passeriformes	Furnariidae	Amblyomma	Amblyomma varium	NA	Bite
370	13	Molecular Ecological Insights into Neotropical Bird-Tick Interactions	2016	North America	Panama	8.8	-82.48	Point	Songbirds	Passeriformes	Furnariidae	Amblyomma	Amblyomma nodosum	NA	Bite
371	13	Molecular Ecological Insights into Neotropical Bird-Tick Interactions	2016	North America	Panama	9.22	-80.02	Point	Songbirds	Passeriformes	Furnariidae	Amblyomma	Amblyomma calcaratum	NA	Bite
372	13	Molecular Ecological Insights into Neotropical Bird-Tick Interactions	2016	North America	Panama	9.23	-82.48	Point	Songbirds	Passeriformes	Furnariidae	Amblyomma	Amblyomma longirostre	NA	Bite
373	13	Molecular Ecological Insights into Neotropical Bird-Tick Interactions	2016	North America	Panama	9.19	-79.69	Point	Songbirds	Passeriformes	Furnariidae	Amblyomma	Amblyomma geayi	NA	Bite
374	13	Molecular Ecological Insights into Neotropical Bird-Tick Interactions	2016	North America	Panama	8.49	-81.77	Point	Climbing birds	Coraciiformes	Momotidae	Amblyomma	Amblyomma varium	NA	Bite
375	13	Molecular Ecological Insights into Neotropical Bird-Tick Interactions	2016	North America	Panama	8.77	-82.67	Point	Songbirds	Passeriformes	Parulidae	Unknown	Unknown	NA	Bite
376	13	Molecular Ecological Insights into Neotropical Bird-Tick Interactions	2016	North America	Panama	9.16	-78.7	Point	Climbing birds	Piciformes	Picidae	Unknown	Unknown	NA	Bite
377	13	Molecular Ecological Insights into Neotropical Bird-Tick Interactions	2016	North America	Panama	9.23	-82.48	Point	Songbirds	Passeriformes	Pipridae	Amblyomma	Amblyomma geayi	NA	Bite
378	13	Molecular Ecological Insights into Neotropical Bird-Tick Interactions	2016	North America	Panama	9.28	-79.98	Point	Songbirds	Passeriformes	Polioptilidae	Amblyomma	Amblyomma nodosum	NA	Bite
379	13	Molecular Ecological Insights into Neotropical Bird-Tick Interactions	2016	North America	Panama	9.28	-79.98	Point	Songbirds	Passeriformes	Polioptilidae	Amblyomma	Amblyomma longirostre	NA	Bite
380	13	Molecular Ecological Insights into Neotropical Bird-Tick Interactions	2016	North America	Panama	8.49	-81.77	Point	Songbirds	Passeriformes	Bombycillidae	Unknown	Unknown	NA	Bite
381	13	Molecular Ecological Insights into Neotropical Bird-Tick Interactions	2016	North America	Panama	9.22	-80.02	Point	Climbing birds	Piciformes	Ramphastidae	Unknown	Unknown	NA	Bite
382	13	Molecular Ecological Insights into Neotropical Bird-Tick Interactions	2016	North America	Panama	9.28	-79.98	Point	Songbirds	Passeriformes	Thamnophilidae	Amblyomma	Amblyomma varium	NA	Bite
383	13	Molecular Ecological Insights into Neotropical Bird-Tick Interactions	2016	North America	Panama	9.28	-79.98	Point	Songbirds	Passeriformes	Thamnophilidae	Amblyomma	Amblyomma nodosum	NA	Bite
384	13	Molecular Ecological Insights into Neotropical Bird-Tick Interactions	2016	North America	Panama	8.99	-79.55	Point	Songbirds	Passeriformes	Thamnophilidae	Haemaphysalis	Haemaphysalis juxtakochi	NA	Bite
385	13	Molecular Ecological Insights into Neotropical Bird-Tick Interactions	2016	North America	Panama	8.49	-81.77	Point	Songbirds	Passeriformes	Thamnophilidae	Amblyomma	Amblyomma sabanerae	NA	Bite
386	13	Molecular Ecological Insights into Neotropical Bird-Tick Interactions	2016	North America	Panama	9.19	-79.69	Point	Songbirds	Passeriformes	Thraupidae	Amblyomma	Amblyomma longirostre	NA	Bite
387	13	Molecular Ecological Insights into Neotropical Bird-Tick Interactions	2016	North America	Panama	9.19	-79.69	Point	Songbirds	Passeriformes	Thraupidae	Amblyomma	Amblyomma varium	NA	Bite
388	13	Molecular Ecological Insights into Neotropical Bird-Tick Interactions	2016	North America	Panama	9.19	-79.69	Point	Songbirds	Passeriformes	Thraupidae	Amblyomma	Amblyomma nodosum	NA	Bite
389	13	Molecular Ecological Insights into Neotropical Bird-Tick Interactions	2016	North America	Panama	9.19	-79.69	Point	Songbirds	Passeriformes	Thraupidae	Haemaphysalis	Haemaphysalis sp.	NA	Bite
390	13	Molecular Ecological Insights into Neotropical Bird-Tick Interactions	2016	North America	Panama	8.49	-81.77	Point	Aerial birds	Apodiformes	Trochilidae	Amblyomma	Amblyomma geayi	NA	Bite
391	13	Molecular Ecological Insights into Neotropical Bird-Tick Interactions	2016	North America	Panama	9.19	-79.69	Point	Songbirds	Passeriformes	Troglodytidae	Amblyomma	Amblyomma calcaratum	NA	Bite
392	13	Molecular Ecological Insights into Neotropical Bird-Tick Interactions	2016	North America	Panama	9.19	-79.69	Point	Songbirds	Passeriformes	Troglodytidae	Amblyomma	Amblyomma ovale	NA	Bite
393	13	Molecular Ecological Insights into Neotropical Bird-Tick Interactions	2016	North America	Panama	9.19	-79.69	Point	Songbirds	Passeriformes	Troglodytidae	Amblyomma	Amblyomma varium	NA	Bite
394	13	Molecular Ecological Insights into Neotropical Bird-Tick Interactions	2016	North America	Panama	9.19	-79.69	Point	Songbirds	Passeriformes	Troglodytidae	Amblyomma	Amblyomma longirostre	NA	Bite
395	13	Molecular Ecological Insights into Neotropical Bird-Tick Interactions	2016	North America	Panama	8.99	-79.55	Point	Climbing birds	Trogoniformes	Trogonidae	Unknown	Unknown	NA	Bite
396	13	Molecular Ecological Insights into Neotropical Bird-Tick Interactions	2016	North America	Panama	9.22	-80.02	Point	Songbirds	Passeriformes	Turdidae	Haemaphysalis	Haemaphysalis juxtakochi	NA	Bite
397	13	Molecular Ecological Insights into Neotropical Bird-Tick Interactions	2016	North America	Panama	9.23	-82.48	Point	Songbirds	Passeriformes	Turdidae	Amblyomma	Amblyomma sabanerae	NA	Bite
398	13	Molecular Ecological Insights into Neotropical Bird-Tick Interactions	2016	North America	Panama	9.23	-82.48	Point	Songbirds	Passeriformes	Turdidae	Amblyomma	Amblyomma nodosum	NA	Bite
399	13	Molecular Ecological Insights into Neotropical Bird-Tick Interactions	2016	North America	Panama	9.22	-80.02	Point	Songbirds	Passeriformes	Turdidae	Amblyomma	Amblyomma calcaratum	NA	Bite
400	13	Molecular Ecological Insights into Neotropical Bird-Tick Interactions	2016	North America	Panama	9.19	-79.69	Point	Songbirds	Passeriformes	Turdidae	Haemaphysalis	Haemaphysalis sp.	NA	Bite
401	13	Molecular Ecological Insights into Neotropical Bird-Tick Interactions	2016	North America	Panama	8.99	-79.55	Point	Songbirds	Passeriformes	Tyrannidae	Amblyomma	Amblyomma longirostre	NA	Bite
402	13	Molecular Ecological Insights into Neotropical Bird-Tick Interactions	2016	North America	Panama	9.19	-79.69	Point	Songbirds	Passeriformes	Tyrannidae	Amblyomma	Amblyomma varium	NA	Bite
403	13	Molecular Ecological Insights into Neotropical Bird-Tick Interactions	2016	North America	Panama	8.81	-80.55	Point	Songbirds	Passeriformes	Tyrannidae	Amblyomma	Amblyomma nodosum	NA	Bite
404	13	Molecular Ecological Insights into Neotropical Bird-Tick Interactions	2016	North America	Panama	9.19	-79.69	Point	Songbirds	Passeriformes	Vireonidae	Amblyomma	Amblyomma longirostre	NA	Bite
405	14	Identification and estimation of the prevalence of ectoparasites of backyard chicken in Boloso Sore District, Wolaita zone, southern Ethiopia	2023	Africa	Ethiopia	7.05928	37.7073	Point	Landfowl	Galliformes	Phasianidae	Argas	Argas persicus	poultry farms	Bite
406	15	Urban Breeding Corvids as Disseminators of Ticks and Emerging Tick-Borne Pathogens	2017	Europe	Romania	45.9482	23.5627	Point	Songbirds	Passeriformes	Corvidae	Haemaphysalis	Haemaphysalis concinna	urban breeding	Bite
407	15	Urban Breeding Corvids as Disseminators of Ticks and Emerging Tick-Borne Pathogens	2017	Europe	Romania	45.9482	23.5627	Point	Songbirds	Passeriformes	Corvidae	Haemaphysalis	Haemaphysalis parva	urban breeding	Bite
408	15	Urban Breeding Corvids as Disseminators of Ticks and Emerging Tick-Borne Pathogens	2017	Europe	Romania	45.9482	23.5627	Point	Songbirds	Passeriformes	Corvidae	Haemaphysalis	Haemaphysalis punctata	urban breeding	Bite
409	15	Urban Breeding Corvids as Disseminators of Ticks and Emerging Tick-Borne Pathogens	2017	Europe	Romania	45.9482	23.5627	Point	Songbirds	Passeriformes	Corvidae	Ixodes	Ixodes arboricola	urban breeding	Bite
410	15	Urban Breeding Corvids as Disseminators of Ticks and Emerging Tick-Borne Pathogens	2017	Europe	Romania	45.9482	23.5627	Point	Songbirds	Passeriformes	Corvidae	Ixodes	Ixodes ricinus	urban breeding	Bite
411	15	Urban Breeding Corvids as Disseminators of Ticks and Emerging Tick-Borne Pathogens	2017	Europe	Romania	45.9482	23.5627	Point	Songbirds	Passeriformes	Corvidae	Hyalomma	Hyalomma marginatum	urban breeding	Bite
412	16	Tick infestation on birds in an urban Atlantic Forest fragment in north-eastern Brazil	2021	South America	Brazil	-8.01357	-34.9447	Point	Landfowl	Columbiformes	Columbidae	Amblyomma	Amblyomma sp.	forest	Bite
413	16	Tick infestation on birds in an urban Atlantic Forest fragment in north-eastern Brazil	2021	South America	Brazil	-8.01357	-34.9447	Point	Songbirds	Passeriformes	Dendrocolaptidae	Amblyomma	Amblyomma sp.	forest	Bite
414	16	Tick infestation on birds in an urban Atlantic Forest fragment in north-eastern Brazil	2021	South America	Brazil	-8.01357	-34.9447	Point	Songbirds	Passeriformes	Dendrocolaptidae	Amblyomma	Amblyomma longirostre	forest	Bite
415	16	Tick infestation on birds in an urban Atlantic Forest fragment in north-eastern Brazil	2021	South America	Brazil	-8.01357	-34.9447	Point	Songbirds	Passeriformes	Dendrocolaptidae	Unknown	Unknown	forest	Bite
416	16	Tick infestation on birds in an urban Atlantic Forest fragment in north-eastern Brazil	2021	South America	Brazil	-8.01357	-34.9447	Point	Songbirds	Passeriformes	Passerellidae	Amblyomma	Amblyomma sp.	forest	Bite
417	16	Tick infestation on birds in an urban Atlantic Forest fragment in north-eastern Brazil	2021	South America	Brazil	-8.01357	-34.9447	Point	Songbirds	Passeriformes	Pipridae	Amblyomma	Amblyomma sp.	forest	Bite
418	16	Tick infestation on birds in an urban Atlantic Forest fragment in north-eastern Brazil	2021	South America	Brazil	-8.01357	-34.9447	Point	Songbirds	Passeriformes	Pipridae	Amblyomma	Amblyomma nodosum	forest	Bite
419	16	Tick infestation on birds in an urban Atlantic Forest fragment in north-eastern Brazil	2021	South America	Brazil	-8.01357	-34.9447	Point	Songbirds	Passeriformes	Pipridae	Amblyomma	Amblyomma longirostre	forest	Bite
420	16	Tick infestation on birds in an urban Atlantic Forest fragment in north-eastern Brazil	2021	South America	Brazil	-8.01357	-34.9447	Point	Songbirds	Passeriformes	Pipridae	Unknown	Unknown	forest	Bite
421	16	Tick infestation on birds in an urban Atlantic Forest fragment in north-eastern Brazil	2021	South America	Brazil	-8.01357	-34.9447	Point	Songbirds	Passeriformes	Polioptilidae	Amblyomma	Amblyomma nodosum	forest	Bite
422	16	Tick infestation on birds in an urban Atlantic Forest fragment in north-eastern Brazil	2021	South America	Brazil	-8.01357	-34.9447	Point	Songbirds	Passeriformes	Tyrannidae	Amblyomma	Amblyomma sp.	forest	Bite
423	16	Tick infestation on birds in an urban Atlantic Forest fragment in north-eastern Brazil	2021	South America	Brazil	-8.01357	-34.9447	Point	Songbirds	Passeriformes	Tyrannidae	Amblyomma	Amblyomma longirostre	forest	Bite
424	16	Tick infestation on birds in an urban Atlantic Forest fragment in north-eastern Brazil	2021	South America	Brazil	-8.01357	-34.9447	Point	Songbirds	Passeriformes	Tyrannidae	Unknown	Unknown	forest	Bite
425	16	Tick infestation on birds in an urban Atlantic Forest fragment in north-eastern Brazil	2021	South America	Brazil	-8.01357	-34.9447	Point	Songbirds	Passeriformes	Thamnophilidae	Amblyomma	Amblyomma sp.	forest	Bite
426	16	Tick infestation on birds in an urban Atlantic Forest fragment in north-eastern Brazil	2021	South America	Brazil	-8.01357	-34.9447	Point	Songbirds	Passeriformes	Thamnophilidae	Amblyomma	Amblyomma nodosum	forest	Bite
427	16	Tick infestation on birds in an urban Atlantic Forest fragment in north-eastern Brazil	2021	South America	Brazil	-8.01357	-34.9447	Point	Songbirds	Passeriformes	Thamnophilidae	Amblyomma	Amblyomma varium	forest	Bite
428	16	Tick infestation on birds in an urban Atlantic Forest fragment in north-eastern Brazil	2021	South America	Brazil	-8.01357	-34.9447	Point	Songbirds	Passeriformes	Thamnophilidae	Unknown	Unknown	forest	Bite
429	16	Tick infestation on birds in an urban Atlantic Forest fragment in north-eastern Brazil	2021	South America	Brazil	-8.01357	-34.9447	Point	Songbirds	Passeriformes	Thraupidae	Amblyomma	Amblyomma sp.	forest	Bite
430	16	Tick infestation on birds in an urban Atlantic Forest fragment in north-eastern Brazil	2021	South America	Brazil	-8.01357	-34.9447	Point	Songbirds	Passeriformes	Thraupidae	Amblyomma	Amblyomma nodosum	forest	Bite
431	16	Tick infestation on birds in an urban Atlantic Forest fragment in north-eastern Brazil	2021	South America	Brazil	-8.01357	-34.9447	Point	Songbirds	Passeriformes	Thraupidae	Unknown	Unknown	forest	Bite
432	16	Tick infestation on birds in an urban Atlantic Forest fragment in north-eastern Brazil	2021	South America	Brazil	-8.01357	-34.9447	Point	Aerial birds	Apodiformes	Trochilidae	Amblyomma	Amblyomma sp.	forest	Bite
433	16	Tick infestation on birds in an urban Atlantic Forest fragment in north-eastern Brazil	2021	South America	Brazil	-8.01357	-34.9447	Point	Songbirds	Passeriformes	Turdidae	Amblyomma	Amblyomma sp.	forest	Bite
434	16	Tick infestation on birds in an urban Atlantic Forest fragment in north-eastern Brazil	2021	South America	Brazil	-8.01357	-34.9447	Point	Songbirds	Passeriformes	Turdidae	Amblyomma	Amblyomma longirostre	forest	Bite
435	16	Tick infestation on birds in an urban Atlantic Forest fragment in north-eastern Brazil	2021	South America	Brazil	-8.01357	-34.9447	Point	Songbirds	Passeriformes	Turdidae	Unknown	Unknown	forest	Bite
436	17	Toxoplasma gondii and Rickettsia spp. in ticks collected from migratory birds in the Republic of Korea	2022	Asia	The Republic of Korea	34.6697	125.418	Point	Songbirds	Passeriformes	Turdidae	Ixodes	Ixodes nipponensis	NA	Bite
437	17	Toxoplasma gondii and Rickettsia spp. in ticks collected from migratory birds in the Republic of Korea	2022	Asia	The Republic of Korea	34.6697	125.418	Point	Songbirds	Passeriformes	Turdidae	Haemaphysalis	Haemaphysalis flava	NA	Bite
438	17	Toxoplasma gondii and Rickettsia spp. in ticks collected from migratory birds in the Republic of Korea	2022	Asia	The Republic of Korea	34.6697	125.418	Point	Songbirds	Passeriformes	Turdidae	Haemaphysalis	Haemaphysalis formosensis	NA	Bite
439	17	Toxoplasma gondii and Rickettsia spp. in ticks collected from migratory birds in the Republic of Korea	2022	Asia	The Republic of Korea	34.6697	125.418	Point	Songbirds	Passeriformes	Turdidae	Amblyomma	Amblyomma testudinarium	NA	Bite
440	17	Toxoplasma gondii and Rickettsia spp. in ticks collected from migratory birds in the Republic of Korea	2022	Asia	The Republic of Korea	34.6697	125.418	Point	Songbirds	Passeriformes	Fringillidae	Ixodes	Ixodes nipponensis	NA	Bite
441	17	Toxoplasma gondii and Rickettsia spp. in ticks collected from migratory birds in the Republic of Korea	2022	Asia	The Republic of Korea	34.6697	125.418	Point	Songbirds	Passeriformes	Fringillidae	Ixodes	Ixodes turdus	NA	Bite
442	17	Toxoplasma gondii and Rickettsia spp. in ticks collected from migratory birds in the Republic of Korea	2022	Asia	The Republic of Korea	34.6697	125.418	Point	Songbirds	Passeriformes	Fringillidae	Haemaphysalis	Haemaphysalis longicornis	NA	Bite
443	17	Toxoplasma gondii and Rickettsia spp. in ticks collected from migratory birds in the Republic of Korea	2022	Asia	The Republic of Korea	34.6697	125.418	Point	Songbirds	Passeriformes	Fringillidae	Haemaphysalis	Haemaphysalis flava	NA	Bite
444	17	Toxoplasma gondii and Rickettsia spp. in ticks collected from migratory birds in the Republic of Korea	2022	Asia	The Republic of Korea	34.6697	125.418	Point	Songbirds	Passeriformes	Locustellidae	Ixodes	Ixodes nipponensis	NA	Bite
445	17	Toxoplasma gondii and Rickettsia spp. in ticks collected from migratory birds in the Republic of Korea	2022	Asia	The Republic of Korea	34.6697	125.418	Point	Songbirds	Passeriformes	Phylloscopidae	Haemaphysalis	Haemaphysalis flava	NA	Bite
446	18	Host movement and time of year influence tick parasitism in Pantanal birds	2020	South America	Brazil	-16.7548	-55.5671	Point	Raptors	Accipitriformes	Accipitridae	Unknown	Unknown	whose vegetation is arranged as a mosaic: grassland fields are interspersed with savannas, monospecific vegetation, dense gallery forests, and patches of deciduous forest.	Bite
447	18	Host movement and time of year influence tick parasitism in Pantanal birds	2020	South America	Brazil	-16.3725	-56.3236	Point	Raptors	Accipitriformes	Accipitridae	Unknown	Unknown	whose vegetation is arranged as a mosaic: grassland fields are interspersed with savannas, monospecific vegetation, dense gallery forests, and patches of deciduous forest.	Bite
448	18	Host movement and time of year influence tick parasitism in Pantanal birds	2020	South America	Brazil	-16.3647	-56.2919	Point	Raptors	Accipitriformes	Accipitridae	Unknown	Unknown	whose vegetation is arranged as a mosaic: grassland fields are interspersed with savannas, monospecific vegetation, dense gallery forests, and patches of deciduous forest.	Bite
449	18	Host movement and time of year influence tick parasitism in Pantanal birds	2020	South America	Brazil	-19.5772	-57.0194	Point	Climbing birds	Coraciiformes	Alcedinidae	Unknown	Unknown	whose vegetation is arranged as a mosaic: grassland fields are interspersed with savannas, monospecific vegetation, dense gallery forests, and patches of deciduous forest.	Bite
450	18	Host movement and time of year influence tick parasitism in Pantanal birds	2020	South America	Brazil	-16.7427	-55.5528	Point	Climbing birds	Coraciiformes	Alcedinidae	Unknown	Unknown	whose vegetation is arranged as a mosaic: grassland fields are interspersed with savannas, monospecific vegetation, dense gallery forests, and patches of deciduous forest.	Bite
451	18	Host movement and time of year influence tick parasitism in Pantanal birds	2020	South America	Brazil	-16.4992	-56.4128	Point	Climbing birds	Coraciiformes	Alcedinidae	Unknown	Unknown	whose vegetation is arranged as a mosaic: grassland fields are interspersed with savannas, monospecific vegetation, dense gallery forests, and patches of deciduous forest.	Bite
452	18	Host movement and time of year influence tick parasitism in Pantanal birds	2020	South America	Brazil	-16.3647	-56.2919	Point	Shorebirds	Gruiformes	Aramidae	Unknown	Unknown	whose vegetation is arranged as a mosaic: grassland fields are interspersed with savannas, monospecific vegetation, dense gallery forests, and patches of deciduous forest.	Bite
453	18	Host movement and time of year influence tick parasitism in Pantanal birds	2020	South America	Brazil	-19.5772	-57.0194	Point	Shorebirds	Pelecaniformes	Ardeidae	Unknown	Unknown	whose vegetation is arranged as a mosaic: grassland fields are interspersed with savannas, monospecific vegetation, dense gallery forests, and patches of deciduous forest.	Bite
454	18	Host movement and time of year influence tick parasitism in Pantanal birds	2020	South America	Brazil	-16.3647	-56.2919	Point	Shorebirds	Pelecaniformes	Ardeidae	Unknown	Unknown	whose vegetation is arranged as a mosaic: grassland fields are interspersed with savannas, monospecific vegetation, dense gallery forests, and patches of deciduous forest.	Bite
455	18	Host movement and time of year influence tick parasitism in Pantanal birds	2020	South America	Brazil	-16.7427	-55.5528	Point	Climbing birds	Piciformes	Bucconidae	Unknown	Unknown	whose vegetation is arranged as a mosaic: grassland fields are interspersed with savannas, monospecific vegetation, dense gallery forests, and patches of deciduous forest.	Bite
456	18	Host movement and time of year influence tick parasitism in Pantanal birds	2020	South America	Brazil	-19.5772	-57.0194	Point	Songbirds	Passeriformes	Cardinalidae	Unknown	Unknown	whose vegetation is arranged as a mosaic: grassland fields are interspersed with savannas, monospecific vegetation, dense gallery forests, and patches of deciduous forest.	Bite
457	18	Host movement and time of year influence tick parasitism in Pantanal birds	2020	South America	Brazil	-16.7548	-55.5671	Point	Songbirds	Passeriformes	Cardinalidae	Unknown	Unknown	whose vegetation is arranged as a mosaic: grassland fields are interspersed with savannas, monospecific vegetation, dense gallery forests, and patches of deciduous forest.	Bite
458	18	Host movement and time of year influence tick parasitism in Pantanal birds	2020	South America	Brazil	-16.4992	-56.4128	Point	Songbirds	Passeriformes	Cardinalidae	Amblyomma	Amblyomma nodosum	whose vegetation is arranged as a mosaic: grassland fields are interspersed with savannas, monospecific vegetation, dense gallery forests, and patches of deciduous forest.	Bite
459	18	Host movement and time of year influence tick parasitism in Pantanal birds	2020	South America	Brazil	-16.3725	-56.3236	Point	Shorebirds	Charadriiformes	Charadriidae	Unknown	Unknown	whose vegetation is arranged as a mosaic: grassland fields are interspersed with savannas, monospecific vegetation, dense gallery forests, and patches of deciduous forest.	Bite
460	18	Host movement and time of year influence tick parasitism in Pantanal birds	2020	South America	Brazil	-16.7548	-55.5671	Point	Songbirds	Passeriformes	Thraupidae	Unknown	Unknown	whose vegetation is arranged as a mosaic: grassland fields are interspersed with savannas, monospecific vegetation, dense gallery forests, and patches of deciduous forest.	Bite
461	18	Host movement and time of year influence tick parasitism in Pantanal birds	2020	South America	Brazil	-16.4992	-56.4128	Point	Songbirds	Passeriformes	Thraupidae	Unknown	Unknown	whose vegetation is arranged as a mosaic: grassland fields are interspersed with savannas, monospecific vegetation, dense gallery forests, and patches of deciduous forest.	Bite
462	18	Host movement and time of year influence tick parasitism in Pantanal birds	2020	South America	Brazil	-19.5772	-57.0194	Point	Landfowl	Columbiformes	Columbidae	Unknown	Unknown	whose vegetation is arranged as a mosaic: grassland fields are interspersed with savannas, monospecific vegetation, dense gallery forests, and patches of deciduous forest.	Bite
463	18	Host movement and time of year influence tick parasitism in Pantanal birds	2020	South America	Brazil	-16.7427	-55.5528	Point	Landfowl	Columbiformes	Columbidae	Unknown	Unknown	whose vegetation is arranged as a mosaic: grassland fields are interspersed with savannas, monospecific vegetation, dense gallery forests, and patches of deciduous forest.	Bite
464	18	Host movement and time of year influence tick parasitism in Pantanal birds	2020	South America	Brazil	-16.4992	-56.4128	Point	Landfowl	Columbiformes	Columbidae	Unknown	Unknown	whose vegetation is arranged as a mosaic: grassland fields are interspersed with savannas, monospecific vegetation, dense gallery forests, and patches of deciduous forest.	Bite
465	18	Host movement and time of year influence tick parasitism in Pantanal birds	2020	South America	Brazil	-19.5772	-57.0194	Point	Songbirds	Passeriformes	Corvidae	Unknown	Unknown	whose vegetation is arranged as a mosaic: grassland fields are interspersed with savannas, monospecific vegetation, dense gallery forests, and patches of deciduous forest.	Bite
466	18	Host movement and time of year influence tick parasitism in Pantanal birds	2020	South America	Brazil	-16.7427	-55.5528	Point	Songbirds	Passeriformes	Corvidae	Unknown	Unknown	whose vegetation is arranged as a mosaic: grassland fields are interspersed with savannas, monospecific vegetation, dense gallery forests, and patches of deciduous forest.	Bite
467	18	Host movement and time of year influence tick parasitism in Pantanal birds	2020	South America	Brazil	-16.3647	-56.2919	Point	Songbirds	Passeriformes	Corvidae	Unknown	Unknown	whose vegetation is arranged as a mosaic: grassland fields are interspersed with savannas, monospecific vegetation, dense gallery forests, and patches of deciduous forest.	Bite
468	18	Host movement and time of year influence tick parasitism in Pantanal birds	2020	South America	Brazil	-16.7422	-55.5407	Point	Songbirds	Passeriformes	Cotingidae	Unknown	Unknown	whose vegetation is arranged as a mosaic: grassland fields are interspersed with savannas, monospecific vegetation, dense gallery forests, and patches of deciduous forest.	Bite
469	18	Host movement and time of year influence tick parasitism in Pantanal birds	2020	South America	Brazil	-16.3647	-56.2919	Point	Landfowl	Galliformes	Cracidae	Unknown	Unknown	whose vegetation is arranged as a mosaic: grassland fields are interspersed with savannas, monospecific vegetation, dense gallery forests, and patches of deciduous forest.	Bite
470	18	Host movement and time of year influence tick parasitism in Pantanal birds	2020	South America	Brazil	-16.7548	-55.5671	Point	Climbing birds	Cuculiformes	Cuculidae	Unknown	Unknown	whose vegetation is arranged as a mosaic: grassland fields are interspersed with savannas, monospecific vegetation, dense gallery forests, and patches of deciduous forest.	Bite
471	18	Host movement and time of year influence tick parasitism in Pantanal birds	2020	South America	Brazil	-16.7427	-55.5528	Point	Climbing birds	Cuculiformes	Cuculidae	Amblyomma	Amblyomma sculptum	whose vegetation is arranged as a mosaic: grassland fields are interspersed with savannas, monospecific vegetation, dense gallery forests, and patches of deciduous forest.	Bite
472	18	Host movement and time of year influence tick parasitism in Pantanal birds	2020	South America	Brazil	-16.7422	-55.5407	Point	Climbing birds	Cuculiformes	Cuculidae	Unknown	Unknown	whose vegetation is arranged as a mosaic: grassland fields are interspersed with savannas, monospecific vegetation, dense gallery forests, and patches of deciduous forest.	Bite
473	18	Host movement and time of year influence tick parasitism in Pantanal birds	2020	South America	Brazil	-19.5772	-57.0194	Point	Songbirds	Passeriformes	Dendrocolaptidae	Unknown	Unknown	whose vegetation is arranged as a mosaic: grassland fields are interspersed with savannas, monospecific vegetation, dense gallery forests, and patches of deciduous forest.	Bite
474	18	Host movement and time of year influence tick parasitism in Pantanal birds	2020	South America	Brazil	-16.7548	-55.5671	Point	Songbirds	Passeriformes	Dendrocolaptidae	Unknown	Unknown	whose vegetation is arranged as a mosaic: grassland fields are interspersed with savannas, monospecific vegetation, dense gallery forests, and patches of deciduous forest.	Bite
475	18	Host movement and time of year influence tick parasitism in Pantanal birds	2020	South America	Brazil	-16.4992	-56.4128	Point	Songbirds	Passeriformes	Dendrocolaptidae	Unknown	Unknown	whose vegetation is arranged as a mosaic: grassland fields are interspersed with savannas, monospecific vegetation, dense gallery forests, and patches of deciduous forest.	Bite
476	18	Host movement and time of year influence tick parasitism in Pantanal birds	2020	South America	Brazil	-16.7548	-55.5671	Point	Songbirds	Passeriformes	Emberizidae	Amblyomma	Amblyomma sp.	whose vegetation is arranged as a mosaic: grassland fields are interspersed with savannas, monospecific vegetation, dense gallery forests, and patches of deciduous forest.	Bite
477	18	Host movement and time of year influence tick parasitism in Pantanal birds	2020	South America	Brazil	-16.7422	-55.5407	Point	Songbirds	Passeriformes	Emberizidae	Amblyomma	Amblyomma nodosum	whose vegetation is arranged as a mosaic: grassland fields are interspersed with savannas, monospecific vegetation, dense gallery forests, and patches of deciduous forest.	Bite
478	18	Host movement and time of year influence tick parasitism in Pantanal birds	2020	South America	Brazil	-19.5772	-57.0194	Point	Songbirds	Passeriformes	Emberizidae	Unknown	Unknown	whose vegetation is arranged as a mosaic: grassland fields are interspersed with savannas, monospecific vegetation, dense gallery forests, and patches of deciduous forest.	Bite
479	18	Host movement and time of year influence tick parasitism in Pantanal birds	2020	South America	Brazil	-16.3647	-56.2919	Point	Shorebirds	Eurypygiformes	Eurypygidae	Unknown	Unknown	whose vegetation is arranged as a mosaic: grassland fields are interspersed with savannas, monospecific vegetation, dense gallery forests, and patches of deciduous forest.	Bite
480	18	Host movement and time of year influence tick parasitism in Pantanal birds	2020	South America	Brazil	-16.7427	-55.5528	Point	Songbirds	Passeriformes	Furnariidae	Amblyomma	Amblyomma longirostre	whose vegetation is arranged as a mosaic: grassland fields are interspersed with savannas, monospecific vegetation, dense gallery forests, and patches of deciduous forest.	Bite
481	18	Host movement and time of year influence tick parasitism in Pantanal birds	2020	South America	Brazil	-16.4992	-56.4128	Point	Songbirds	Passeriformes	Furnariidae	Amblyomma	Amblyomma triste	whose vegetation is arranged as a mosaic: grassland fields are interspersed with savannas, monospecific vegetation, dense gallery forests, and patches of deciduous forest.	Bite
482	18	Host movement and time of year influence tick parasitism in Pantanal birds	2020	South America	Brazil	-16.3628	-56.2903	Point	Songbirds	Passeriformes	Furnariidae	Amblyomma	Amblyomma sculptum	whose vegetation is arranged as a mosaic: grassland fields are interspersed with savannas, monospecific vegetation, dense gallery forests, and patches of deciduous forest.	Bite
483	18	Host movement and time of year influence tick parasitism in Pantanal birds	2020	South America	Brazil	-19.5772	-57.0194	Point	Songbirds	Passeriformes	Furnariidae	Unknown	Unknown	whose vegetation is arranged as a mosaic: grassland fields are interspersed with savannas, monospecific vegetation, dense gallery forests, and patches of deciduous forest.	Bite
484	18	Host movement and time of year influence tick parasitism in Pantanal birds	2020	South America	Brazil	-19.5772	-57.0194	Point	Climbing birds	Piciformes	Galbulidae	Unknown	Unknown	whose vegetation is arranged as a mosaic: grassland fields are interspersed with savannas, monospecific vegetation, dense gallery forests, and patches of deciduous forest.	Bite
485	18	Host movement and time of year influence tick parasitism in Pantanal birds	2020	South America	Brazil	-16.7427	-55.5528	Point	Climbing birds	Piciformes	Galbulidae	Unknown	Unknown	whose vegetation is arranged as a mosaic: grassland fields are interspersed with savannas, monospecific vegetation, dense gallery forests, and patches of deciduous forest.	Bite
486	18	Host movement and time of year influence tick parasitism in Pantanal birds	2020	South America	Brazil	-16.7422	-55.5407	Point	Songbirds	Passeriformes	Hirundinidae	Unknown	Unknown	whose vegetation is arranged as a mosaic: grassland fields are interspersed with savannas, monospecific vegetation, dense gallery forests, and patches of deciduous forest.	Bite
487	18	Host movement and time of year influence tick parasitism in Pantanal birds	2020	South America	Brazil	-16.3647	-56.2919	Point	Songbirds	Passeriformes	Hirundinidae	Unknown	Unknown	whose vegetation is arranged as a mosaic: grassland fields are interspersed with savannas, monospecific vegetation, dense gallery forests, and patches of deciduous forest.	Bite
488	18	Host movement and time of year influence tick parasitism in Pantanal birds	2020	South America	Brazil	-19.5772	-57.0194	Point	Songbirds	Passeriformes	Icteridae	Unknown	Unknown	whose vegetation is arranged as a mosaic: grassland fields are interspersed with savannas, monospecific vegetation, dense gallery forests, and patches of deciduous forest.	Bite
489	18	Host movement and time of year influence tick parasitism in Pantanal birds	2020	South America	Brazil	-16.7548	-55.5671	Point	Songbirds	Passeriformes	Icteridae	Unknown	Unknown	whose vegetation is arranged as a mosaic: grassland fields are interspersed with savannas, monospecific vegetation, dense gallery forests, and patches of deciduous forest.	Bite
490	18	Host movement and time of year influence tick parasitism in Pantanal birds	2020	South America	Brazil	-16.4992	-56.4128	Point	Songbirds	Passeriformes	Icteridae	Unknown	Unknown	whose vegetation is arranged as a mosaic: grassland fields are interspersed with savannas, monospecific vegetation, dense gallery forests, and patches of deciduous forest.	Bite
491	18	Host movement and time of year influence tick parasitism in Pantanal birds	2020	South America	Brazil	-16.3647	-56.2919	Point	Songbirds	Passeriformes	Icteridae	Unknown	Unknown	whose vegetation is arranged as a mosaic: grassland fields are interspersed with savannas, monospecific vegetation, dense gallery forests, and patches of deciduous forest.	Bite
492	18	Host movement and time of year influence tick parasitism in Pantanal birds	2020	South America	Brazil	-19.5772	-57.0194	Point	Shorebirds	Charadriiformes	Jacanidae	Unknown	Unknown	whose vegetation is arranged as a mosaic: grassland fields are interspersed with savannas, monospecific vegetation, dense gallery forests, and patches of deciduous forest.	Bite
493	18	Host movement and time of year influence tick parasitism in Pantanal birds	2020	South America	Brazil	-19.5772	-57.0194	Point	Songbirds	Passeriformes	Mimidae	Unknown	Unknown	whose vegetation is arranged as a mosaic: grassland fields are interspersed with savannas, monospecific vegetation, dense gallery forests, and patches of deciduous forest.	Bite
494	18	Host movement and time of year influence tick parasitism in Pantanal birds	2020	South America	Brazil	-16.7548	-55.5671	Point	Songbirds	Passeriformes	Parulidae	Amblyomma	Amblyomma sp.	whose vegetation is arranged as a mosaic: grassland fields are interspersed with savannas, monospecific vegetation, dense gallery forests, and patches of deciduous forest.	Bite
495	18	Host movement and time of year influence tick parasitism in Pantanal birds	2020	South America	Brazil	-16.4992	-56.4128	Point	Songbirds	Passeriformes	Parulidae	Unknown	Unknown	whose vegetation is arranged as a mosaic: grassland fields are interspersed with savannas, monospecific vegetation, dense gallery forests, and patches of deciduous forest.	Bite
496	18	Host movement and time of year influence tick parasitism in Pantanal birds	2020	South America	Brazil	-16.7548	-55.5671	Point	Climbing birds	Piciformes	Picidae	Unknown	Unknown	whose vegetation is arranged as a mosaic: grassland fields are interspersed with savannas, monospecific vegetation, dense gallery forests, and patches of deciduous forest.	Bite
497	18	Host movement and time of year influence tick parasitism in Pantanal birds	2020	South America	Brazil	-16.3692	-56.2986	Point	Climbing birds	Piciformes	Picidae	Unknown	Unknown	whose vegetation is arranged as a mosaic: grassland fields are interspersed with savannas, monospecific vegetation, dense gallery forests, and patches of deciduous forest.	Bite
498	18	Host movement and time of year influence tick parasitism in Pantanal birds	2020	South America	Brazil	-16.3647	-56.2919	Point	Climbing birds	Piciformes	Picidae	Unknown	Unknown	whose vegetation is arranged as a mosaic: grassland fields are interspersed with savannas, monospecific vegetation, dense gallery forests, and patches of deciduous forest.	Bite
499	18	Host movement and time of year influence tick parasitism in Pantanal birds	2020	South America	Brazil	-16.3692	-56.2986	Point	Songbirds	Passeriformes	Pipridae	Amblyomma	Amblyomma longirostre	whose vegetation is arranged as a mosaic: grassland fields are interspersed with savannas, monospecific vegetation, dense gallery forests, and patches of deciduous forest.	Bite
500	18	Host movement and time of year influence tick parasitism in Pantanal birds	2020	South America	Brazil	-16.7427	-55.5528	Point	Songbirds	Passeriformes	Pipridae	Unknown	Unknown	whose vegetation is arranged as a mosaic: grassland fields are interspersed with savannas, monospecific vegetation, dense gallery forests, and patches of deciduous forest.	Bite
501	18	Host movement and time of year influence tick parasitism in Pantanal birds	2020	South America	Brazil	-19.5772	-57.0194	Point	Climbing birds	Psittaciformes	Psittacidae	Unknown	Unknown	whose vegetation is arranged as a mosaic: grassland fields are interspersed with savannas, monospecific vegetation, dense gallery forests, and patches of deciduous forest.	Bite
502	18	Host movement and time of year influence tick parasitism in Pantanal birds	2020	South America	Brazil	-16.3647	-56.2919	Point	Shorebirds	Gruiformes	Rallidae	Unknown	Unknown	whose vegetation is arranged as a mosaic: grassland fields are interspersed with savannas, monospecific vegetation, dense gallery forests, and patches of deciduous forest.	Bite
503	18	Host movement and time of year influence tick parasitism in Pantanal birds	2020	South America	Brazil	-19.5772	-57.0194	Point	Climbing birds	Piciformes	Ramphastidae	Unknown	Unknown	whose vegetation is arranged as a mosaic: grassland fields are interspersed with savannas, monospecific vegetation, dense gallery forests, and patches of deciduous forest.	Bite
504	18	Host movement and time of year influence tick parasitism in Pantanal birds	2020	South America	Brazil	-16.4992	-56.4128	Point	Songbirds	Passeriformes	Thamnophilidae	Unknown	Unknown	whose vegetation is arranged as a mosaic: grassland fields are interspersed with savannas, monospecific vegetation, dense gallery forests, and patches of deciduous forest.	Bite
505	18	Host movement and time of year influence tick parasitism in Pantanal birds	2020	South America	Brazil	-16.3628	-56.2903	Point	Songbirds	Passeriformes	Thamnophilidae	Amblyomma	Amblyomma nodosum	whose vegetation is arranged as a mosaic: grassland fields are interspersed with savannas, monospecific vegetation, dense gallery forests, and patches of deciduous forest.	Bite
506	18	Host movement and time of year influence tick parasitism in Pantanal birds	2020	South America	Brazil	-16.7548	-55.5671	Point	Songbirds	Passeriformes	Thraupidae	Amblyomma	Amblyomma longirostre	whose vegetation is arranged as a mosaic: grassland fields are interspersed with savannas, monospecific vegetation, dense gallery forests, and patches of deciduous forest.	Bite
507	18	Host movement and time of year influence tick parasitism in Pantanal birds	2020	South America	Brazil	-16.7422	-55.5407	Point	Songbirds	Passeriformes	Thraupidae	Amblyomma	Amblyomma nodosum	whose vegetation is arranged as a mosaic: grassland fields are interspersed with savannas, monospecific vegetation, dense gallery forests, and patches of deciduous forest.	Bite
508	18	Host movement and time of year influence tick parasitism in Pantanal birds	2020	South America	Brazil	-16.3692	-56.2986	Point	Songbirds	Passeriformes	Thraupidae	Unknown	Unknown	whose vegetation is arranged as a mosaic: grassland fields are interspersed with savannas, monospecific vegetation, dense gallery forests, and patches of deciduous forest.	Bite
509	18	Host movement and time of year influence tick parasitism in Pantanal birds	2020	South America	Brazil	-16.7427	-55.5528	Point	Landfowl	Tinamiformes	Tinamidae	Amblyomma	Amblyomma sculptum	savanna	Bite
510	18	Host movement and time of year influence tick parasitism in Pantanal birds	2020	South America	Brazil	-19.5772	-57.0194	Point	Aerial birds	Apodiformes	Trochilidae	Unknown	Unknown	whose vegetation is arranged as a mosaic: grassland fields are interspersed with savannas, monospecific vegetation, dense gallery forests, and patches of deciduous forest.	Bite
511	18	Host movement and time of year influence tick parasitism in Pantanal birds	2020	South America	Brazil	-16.7548	-55.5671	Point	Aerial birds	Apodiformes	Trochilidae	Unknown	Unknown	whose vegetation is arranged as a mosaic: grassland fields are interspersed with savannas, monospecific vegetation, dense gallery forests, and patches of deciduous forest.	Bite
512	18	Host movement and time of year influence tick parasitism in Pantanal birds	2020	South America	Brazil	-16.3692	-56.2986	Point	Aerial birds	Apodiformes	Trochilidae	Unknown	Unknown	whose vegetation is arranged as a mosaic: grassland fields are interspersed with savannas, monospecific vegetation, dense gallery forests, and patches of deciduous forest.	Bite
513	18	Host movement and time of year influence tick parasitism in Pantanal birds	2020	South America	Brazil	-16.7422	-55.5407	Point	Songbirds	Passeriformes	Troglodytidae	Unknown	Unknown	whose vegetation is arranged as a mosaic: grassland fields are interspersed with savannas, monospecific vegetation, dense gallery forests, and patches of deciduous forest.	Bite
514	18	Host movement and time of year influence tick parasitism in Pantanal birds	2020	South America	Brazil	-16.3692	-56.2986	Point	Songbirds	Passeriformes	Troglodytidae	Unknown	Unknown	whose vegetation is arranged as a mosaic: grassland fields are interspersed with savannas, monospecific vegetation, dense gallery forests, and patches of deciduous forest.	Bite
515	18	Host movement and time of year influence tick parasitism in Pantanal birds	2020	South America	Brazil	-16.3628	-56.2903	Point	Songbirds	Passeriformes	Troglodytidae	Unknown	Unknown	whose vegetation is arranged as a mosaic: grassland fields are interspersed with savannas, monospecific vegetation, dense gallery forests, and patches of deciduous forest.	Bite
516	18	Host movement and time of year influence tick parasitism in Pantanal birds	2020	South America	Brazil	-16.7422	-55.5407	Point	Climbing birds	Trogoniformes	Trogonidae	Unknown	Unknown	whose vegetation is arranged as a mosaic: grassland fields are interspersed with savannas, monospecific vegetation, dense gallery forests, and patches of deciduous forest.	Bite
517	18	Host movement and time of year influence tick parasitism in Pantanal birds	2020	South America	Brazil	-16.7427	-55.5528	Point	Songbirds	Passeriformes	Turdidae	Amblyomma	Amblyomma nodosum	whose vegetation is arranged as a mosaic: grassland fields are interspersed with savannas, monospecific vegetation, dense gallery forests, and patches of deciduous forest.	Bite
518	18	Host movement and time of year influence tick parasitism in Pantanal birds	2020	South America	Brazil	-16.4992	-56.4128	Point	Songbirds	Passeriformes	Turdidae	Unknown	Unknown	whose vegetation is arranged as a mosaic: grassland fields are interspersed with savannas, monospecific vegetation, dense gallery forests, and patches of deciduous forest.	Bite
519	18	Host movement and time of year influence tick parasitism in Pantanal birds	2020	South America	Brazil	-16.7427	-55.5528	Point	Songbirds	Passeriformes	Tyrannidae	Amblyomma	Amblyomma nodosum	whose vegetation is arranged as a mosaic: grassland fields are interspersed with savannas, monospecific vegetation, dense gallery forests, and patches of deciduous forest.	Bite
520	18	Host movement and time of year influence tick parasitism in Pantanal birds	2020	South America	Brazil	-16.3692	-56.2986	Point	Songbirds	Passeriformes	Tyrannidae	Unknown	Unknown	whose vegetation is arranged as a mosaic: grassland fields are interspersed with savannas, monospecific vegetation, dense gallery forests, and patches of deciduous forest.	Bite
521	18	Host movement and time of year influence tick parasitism in Pantanal birds	2020	South America	Brazil	-16.7422	-55.5407	Point	Songbirds	Passeriformes	Vireonidae	Unknown	Unknown	whose vegetation is arranged as a mosaic: grassland fields are interspersed with savannas, monospecific vegetation, dense gallery forests, and patches of deciduous forest.	Bite
522	18	Host movement and time of year influence tick parasitism in Pantanal birds	2020	South America	Brazil	-16.3692	-56.2986	Point	Songbirds	Passeriformes	Vireonidae	Unknown	Unknown	whose vegetation is arranged as a mosaic: grassland fields are interspersed with savannas, monospecific vegetation, dense gallery forests, and patches of deciduous forest.	Bite
523	19	Diversity and seasonal patterns of ticks parasitizing wild birds in western Portugal	2012	Europe	Portugal	38.9645	-9.30276	Point	Songbirds	Passeriformes	Turdidae	Ixodes	Ixodes frontalis	recreational mixed forest areas	Bite
524	19	Diversity and seasonal patterns of ticks parasitizing wild birds in western Portugal	2012	Europe	Portugal	38.9645	-9.30276	Point	Songbirds	Passeriformes	Turdidae	Ixodes	Ixodes ricinus	recreational mixed forest areas	Bite
525	19	Diversity and seasonal patterns of ticks parasitizing wild birds in western Portugal	2012	Europe	Portugal	38.9645	-9.30276	Point	Songbirds	Passeriformes	Pipridae	Ixodes	Ixodes ricinus	recreational mixed forest areas	Bite
526	19	Diversity and seasonal patterns of ticks parasitizing wild birds in western Portugal	2012	Europe	Portugal	38.9645	-9.30276	Point	Songbirds	Passeriformes	Fringillidae	Ixodes	Ixodes frontalis	recreational mixed forest areas	Bite
527	19	Diversity and seasonal patterns of ticks parasitizing wild birds in western Portugal	2012	Europe	Portugal	38.9645	-9.30276	Point	Songbirds	Passeriformes	Fringillidae	Ixodes	Ixodes ricinus	recreational mixed forest areas	Bite
528	19	Diversity and seasonal patterns of ticks parasitizing wild birds in western Portugal	2012	Europe	Portugal	38.9645	-9.30276	Point	Unknown	Unknown	Unknown	Hyalomma	Hyalomma marginatum	recreational mixed forest areas	Bite
529	19	Diversity and seasonal patterns of ticks parasitizing wild birds in western Portugal	2012	Europe	Portugal	38.9645	-9.30276	Point	Unknown	Unknown	Unknown	Hyalomma	Hyalomma lusitanicum	recreational mixed forest areas	Bite
530	19	Diversity and seasonal patterns of ticks parasitizing wild birds in western Portugal	2012	Europe	Portugal	38.9645	-9.30276	Point	Unknown	Unknown	Unknown	Haemaphysalis	Haemaphysalis punctata	recreational mixed forest areas	Bite
531	19	Diversity and seasonal patterns of ticks parasitizing wild birds in western Portugal	2012	Europe	Portugal	40.2222	-8.44375	Point	Songbirds	Passeriformes	Pipridae	Ixodes	Ixodes ricinus	recreational mixed forest areas	Bite
532	19	Diversity and seasonal patterns of ticks parasitizing wild birds in western Portugal	2012	Europe	Portugal	40.2222	-8.44375	Point	Songbirds	Passeriformes	Pipridae	Ixodes	Ixodes frontalis	recreational mixed forest areas	Bite
533	19	Diversity and seasonal patterns of ticks parasitizing wild birds in western Portugal	2012	Europe	Portugal	40.2222	-8.44375	Point	Songbirds	Passeriformes	Turdidae	Ixodes	Ixodes frontalis	recreational mixed forest areas	Bite
534	19	Diversity and seasonal patterns of ticks parasitizing wild birds in western Portugal	2012	Europe	Portugal	40.2222	-8.44375	Point	Songbirds	Passeriformes	Turdidae	Ixodes	Ixodes ricinus	recreational mixed forest areas	Bite
535	19	Diversity and seasonal patterns of ticks parasitizing wild birds in western Portugal	2012	Europe	Portugal	40.2222	-8.44375	Point	Songbirds	Passeriformes	Fringillidae	Ixodes	Ixodes ricinus	recreational mixed forest areas	Bite
536	19	Diversity and seasonal patterns of ticks parasitizing wild birds in western Portugal	2012	Europe	Portugal	40.2222	-8.44375	Point	Unknown	Unknown	Unknown	Ixodes	Ixodes arboricola	recreational mixed forest areas	Bite
537	19	Diversity and seasonal patterns of ticks parasitizing wild birds in western Portugal	2012	Europe	Portugal	40.2222	-8.44375	Point	Unknown	Unknown	Unknown	Hyalomma	Hyalomma lusitanicum	recreational mixed forest areas	Bite
538	20	Molecular characterization and phylogenetic analysis of Argas persicus (Oken, 1818) (Acari: Argasidae) from domestic birds in eastern Algeria	2023	Africa	Algeria	36.1686	5.41346	Polygon	Landfowl	Galliformes	Phasianidae	Argas	Argas persicus	traditional domestic bird farms	Bite
539	20	Molecular characterization and phylogenetic analysis of Argas persicus (Oken, 1818) (Acari: Argasidae) from domestic birds in eastern Algeria	2023	Africa	Algeria	36.1686	5.41346	Polygon	Waterfowl	Anseriformes	Anatidae	Argas	Argas persicus	traditional domestic bird farms	Bite
540	21	Ixodes frontalis: a neglected but ubiquitous tick species in Germany	2019	Europe	Germany	48.957	8.475	Polygon	Songbirds	Passeriformes	Sturnidae	Ixodes	Ixodes ricinus	composite habitat	Bite
541	21	Ixodes frontalis: a neglected but ubiquitous tick species in Germany	2019	Europe	Germany	49.471	8.332	Polygon	Songbirds	Passeriformes	Turdidae	Ixodes	Ixodes frontalis	composite habitat	Bite
542	21	Ixodes frontalis: a neglected but ubiquitous tick species in Germany	2019	Europe	Germany	51.355	8.454	Polygon	Songbirds	Passeriformes	Turdidae	Ixodes	Ixodes ricinus	composite habitat	Bite
543	22	On the way between Africa and Europe: Molecular taxonomy of ticks collected from birds in Malta	2022	Europe	Malta	35.8783	14.4463	Polygon	Songbirds	Passeriformes	Sylviidae	Hyalomma	Hyalomma marginatum	sea islands	Bite
544	22	On the way between Africa and Europe: Molecular taxonomy of ticks collected from birds in Malta	2022	Europe	Malta	35.8783	14.4463	Polygon	Songbirds	Passeriformes	Alaudidae	Ixodes	Ixodes acuminatus	sea islands	Bite
545	22	On the way between Africa and Europe: Molecular taxonomy of ticks collected from birds in Malta	2022	Europe	Malta	35.8783	14.4463	Polygon	Climbing birds	Coraciiformes	Alcedinidae	Hyalomma	Hyalomma marginatum	sea islands	Bite
546	22	On the way between Africa and Europe: Molecular taxonomy of ticks collected from birds in Malta	2022	Europe	Malta	35.8783	14.4463	Polygon	Songbirds	Passeriformes	Motacillidae	Ixodes	Ixodes acuminatus	sea islands	Bite
547	22	On the way between Africa and Europe: Molecular taxonomy of ticks collected from birds in Malta	2022	Europe	Malta	35.8783	14.4463	Polygon	Songbirds	Passeriformes	Motacillidae	Ixodes	Ixodes cumulatimpunctatus	sea islands	Bite
548	22	On the way between Africa and Europe: Molecular taxonomy of ticks collected from birds in Malta	2022	Europe	Malta	35.8783	14.4463	Polygon	Songbirds	Passeriformes	Motacillidae	Amblyomma	Amblyomma marmoreum	sea islands	Bite
549	22	On the way between Africa and Europe: Molecular taxonomy of ticks collected from birds in Malta	2022	Europe	Malta	35.8783	14.4463	Polygon	Songbirds	Passeriformes	Turdidae	Hyalomma	Hyalomma rufipes	sea islands	Bite
550	22	On the way between Africa and Europe: Molecular taxonomy of ticks collected from birds in Malta	2022	Europe	Malta	35.8783	14.4463	Polygon	Songbirds	Passeriformes	Turdidae	Ixodes	Ixodes frontalis	sea islands	Bite
551	22	On the way between Africa and Europe: Molecular taxonomy of ticks collected from birds in Malta	2022	Europe	Malta	35.8783	14.4463	Polygon	Songbirds	Passeriformes	Turdidae	Ixodes	Ixodes festai	sea islands	Bite
552	22	On the way between Africa and Europe: Molecular taxonomy of ticks collected from birds in Malta	2022	Europe	Malta	35.8783	14.4463	Polygon	Songbirds	Passeriformes	Turdidae	Ixodes	Ixodes ricinus	sea islands	Bite
553	22	On the way between Africa and Europe: Molecular taxonomy of ticks collected from birds in Malta	2022	Europe	Malta	35.8783	14.4463	Polygon	Raptors	Falconiformes	Falconidae	Amblyomma	Amblyomma marmoreum	sea islands	Bite
554	22	On the way between Africa and Europe: Molecular taxonomy of ticks collected from birds in Malta	2022	Europe	Malta	35.8783	14.4463	Polygon	Songbirds	Passeriformes	Muscicapidae	Hyalomma	Hyalomma rufipes	sea islands	Bite
555	22	On the way between Africa and Europe: Molecular taxonomy of ticks collected from birds in Malta	2022	Europe	Malta	35.8783	14.4463	Polygon	Songbirds	Passeriformes	Hirundinidae	Hyalomma	Hyalomma rufipes	sea islands	Bite
556	22	On the way between Africa and Europe: Molecular taxonomy of ticks collected from birds in Malta	2022	Europe	Malta	35.8783	14.4463	Polygon	Songbirds	Passeriformes	Laniidae	Hyalomma	Hyalomma rufipes	sea islands	Bite
557	22	On the way between Africa and Europe: Molecular taxonomy of ticks collected from birds in Malta	2022	Europe	Malta	35.8783	14.4463	Polygon	Songbirds	Passeriformes	Motacillidae	Hyalomma	Hyalomma rufipes	sea islands	Bite
558	22	On the way between Africa and Europe: Molecular taxonomy of ticks collected from birds in Malta	2022	Europe	Malta	35.8783	14.4463	Polygon	Songbirds	Passeriformes	Passeridae	Hyalomma	Hyalomma lusitanicum	sea islands	Bite
559	22	On the way between Africa and Europe: Molecular taxonomy of ticks collected from birds in Malta	2022	Europe	Malta	35.8783	14.4463	Polygon	Songbirds	Passeriformes	Muscicapidae	Ixodes	Ixodes frontalis	sea islands	Bite
560	22	On the way between Africa and Europe: Molecular taxonomy of ticks collected from birds in Malta	2022	Europe	Malta	35.8783	14.4463	Polygon	Songbirds	Passeriformes	Phylloscopidae	Ixodes	Ixodes ricinus	sea islands	Bite
561	22	On the way between Africa and Europe: Molecular taxonomy of ticks collected from birds in Malta	2022	Europe	Malta	35.8783	14.4463	Polygon	Climbing birds	Bucerotiformes	Upupidae	Hyalomma	Hyalomma rufipes	sea islands	Bite
562	22	On the way between Africa and Europe: Molecular taxonomy of ticks collected from birds in Malta	2022	Europe	Malta	35.8783	14.4463	Polygon	Songbirds	Passeriformes	Sylviidae	Hyalomma	Hyalomma rufipes	sea islands	Bite
563	23	Rickettsia spp. in ticks (Acari: Ixodidae) from wild birds in Caldas, Colombia	2020	South America	Colombia	6.09	-75.63	Point	Aerial birds	Apodiformes	Trochilidae	Amblyomma	Amblyomma longirostre	mountainous area	Bite
564	23	Rickettsia spp. in ticks (Acari: Ixodidae) from wild birds in Caldas, Colombia	2020	South America	Colombia	6.09	-75.63	Point	Climbing birds	Coraciiformes	Momotidae	Ixodes	Ixodes sp.	mountainous area	Bite
565	23	Rickettsia spp. in ticks (Acari: Ixodidae) from wild birds in Caldas, Colombia	2020	South America	Colombia	6.09	-75.63	Point	Songbirds	Passeriformes	Thamnophilidae	Amblyomma	Amblyomma longirostre	mountainous area	Bite
566	23	Rickettsia spp. in ticks (Acari: Ixodidae) from wild birds in Caldas, Colombia	2020	South America	Colombia	6.09	-75.63	Point	Songbirds	Passeriformes	Thamnophilidae	Amblyomma	Amblyomma ovale	mountainous area	Bite
567	23	Rickettsia spp. in ticks (Acari: Ixodidae) from wild birds in Caldas, Colombia	2020	South America	Colombia	6.09	-75.63	Point	Songbirds	Passeriformes	Dendrocolaptidae	Amblyomma	Amblyomma longirostre	mountainous area	Bite
568	23	Rickettsia spp. in ticks (Acari: Ixodidae) from wild birds in Caldas, Colombia	2020	South America	Colombia	6.09	-75.63	Point	Songbirds	Passeriformes	Dendrocolaptidae	Amblyomma	Amblyomma varium	mountainous area	Bite
569	23	Rickettsia spp. in ticks (Acari: Ixodidae) from wild birds in Caldas, Colombia	2020	South America	Colombia	6.09	-75.63	Point	Songbirds	Passeriformes	Tyrannidae	Amblyomma	Amblyomma longirostre	mountainous area	Bite
570	23	Rickettsia spp. in ticks (Acari: Ixodidae) from wild birds in Caldas, Colombia	2020	South America	Colombia	6.09	-75.63	Point	Songbirds	Passeriformes	Tyrannidae	Amblyomma	Amblyomma varium	mountainous area	Bite
571	23	Rickettsia spp. in ticks (Acari: Ixodidae) from wild birds in Caldas, Colombia	2020	South America	Colombia	6.09	-75.63	Point	Songbirds	Passeriformes	Furnariidae	Amblyomma	Amblyomma longirostre	mountainous area	Bite
572	23	Rickettsia spp. in ticks (Acari: Ixodidae) from wild birds in Caldas, Colombia	2020	South America	Colombia	6.09	-75.63	Point	Songbirds	Passeriformes	Pipridae	Amblyomma	Amblyomma longirostre	mountainous area	Bite
573	23	Rickettsia spp. in ticks (Acari: Ixodidae) from wild birds in Caldas, Colombia	2020	South America	Colombia	6.09	-75.63	Point	Songbirds	Passeriformes	Pipridae	Amblyomma	Amblyomma nodosum	mountainous area	Bite
574	23	Rickettsia spp. in ticks (Acari: Ixodidae) from wild birds in Caldas, Colombia	2020	South America	Colombia	6.09	-75.63	Point	Songbirds	Passeriformes	Certhiidae	Amblyomma	Amblyomma longirostre	mountainous area	Bite
575	23	Rickettsia spp. in ticks (Acari: Ixodidae) from wild birds in Caldas, Colombia	2020	South America	Colombia	6.09	-75.63	Point	Songbirds	Passeriformes	Certhiidae	Amblyomma	Amblyomma calcaratum	mountainous area	Bite
576	23	Rickettsia spp. in ticks (Acari: Ixodidae) from wild birds in Caldas, Colombia	2020	South America	Colombia	6.09	-75.63	Point	Songbirds	Passeriformes	Vireonidae	Amblyomma	Amblyomma longirostre	mountainous area	Bite
577	23	Rickettsia spp. in ticks (Acari: Ixodidae) from wild birds in Caldas, Colombia	2020	South America	Colombia	6.09	-75.63	Point	Songbirds	Passeriformes	Turdidae	Amblyomma	Amblyomma nodosum	mountainous area	Bite
578	23	Rickettsia spp. in ticks (Acari: Ixodidae) from wild birds in Caldas, Colombia	2020	South America	Colombia	6.09	-75.63	Point	Songbirds	Passeriformes	Turdidae	Amblyomma	Amblyomma longirostre	mountainous area	Bite
579	23	Rickettsia spp. in ticks (Acari: Ixodidae) from wild birds in Caldas, Colombia	2020	South America	Colombia	6.09	-75.63	Point	Songbirds	Passeriformes	Thraupidae	Ixodes	Ixodes sp.	mountainous area	Bite
580	23	Rickettsia spp. in ticks (Acari: Ixodidae) from wild birds in Caldas, Colombia	2020	South America	Colombia	6.09	-75.63	Point	Songbirds	Passeriformes	Thraupidae	Amblyomma	Amblyomma longirostre	mountainous area	Bite
581	23	Rickettsia spp. in ticks (Acari: Ixodidae) from wild birds in Caldas, Colombia	2020	South America	Colombia	6.09	-75.63	Point	Songbirds	Passeriformes	Thraupidae	Amblyomma	Amblyomma nodosum	mountainous area	Bite
582	23	Rickettsia spp. in ticks (Acari: Ixodidae) from wild birds in Caldas, Colombia	2020	South America	Colombia	6.09	-75.63	Point	Songbirds	Passeriformes	Cardinalidae	Amblyomma	Amblyomma longirostre	mountainous area	Bite
583	23	Rickettsia spp. in ticks (Acari: Ixodidae) from wild birds in Caldas, Colombia	2020	South America	Colombia	6.09	-75.63	Point	Songbirds	Passeriformes	Parulidae	Amblyomma	Amblyomma ovale	mountainous area	Bite
584	23	Rickettsia spp. in ticks (Acari: Ixodidae) from wild birds in Caldas, Colombia	2020	South America	Colombia	6.09	-75.63	Point	Songbirds	Passeriformes	Parulidae	Amblyomma	Amblyomma dissimile	mountainous area	Bite
585	23	Rickettsia spp. in ticks (Acari: Ixodidae) from wild birds in Caldas, Colombia	2020	South America	Colombia	6.09	-75.63	Point	Songbirds	Passeriformes	Parulidae	Amblyomma	Amblyomma longirostre	mountainous area	Bite
586	23	Rickettsia spp. in ticks (Acari: Ixodidae) from wild birds in Caldas, Colombia	2020	South America	Colombia	6.09	-75.63	Point	Songbirds	Passeriformes	Parulidae	Ixodes	Ixodes sp.	mountainous area	Bite
587	23	Rickettsia spp. in ticks (Acari: Ixodidae) from wild birds in Caldas, Colombia	2020	South America	Colombia	6.09	-75.63	Point	Songbirds	Passeriformes	Fringillidae	Amblyomma	Amblyomma longirostre	mountainous area	Bite
588	24	Investigations of the tick burden on passeriform, water-associated and predatory birds reveal new tick-host associations and habitat-related factors of tick infestation		Europe	Hungary	46.4995	19.9997	Point	Shorebirds	Pelecaniformes	Ardeidae	Dermacentor	Dermacentor reticulatus	reedbed	Bite
589	24	Investigations of the tick burden on passeriform, water-associated and predatory birds reveal new tick-host associations and habitat-related factors of tick infestation		Europe	Hungary	46.4995	19.9997	Point	Songbirds	Passeriformes	Sylviidae	Dermacentor	Dermacentor reticulatus	forest park	Bite
590	24	Investigations of the tick burden on passeriform, water-associated and predatory birds reveal new tick-host associations and habitat-related factors of tick infestation		Europe	Hungary	46.4995	19.9997	Point	Songbirds	Passeriformes	Laniidae	Ixodes	Ixodes ricinus	forest park	Bite
591	24	Investigations of the tick burden on passeriform, water-associated and predatory birds reveal new tick-host associations and habitat-related factors of tick infestation		Europe	Hungary	46.4995	19.9997	Point	Songbirds	Passeriformes	Laniidae	Haemaphysalis	Haemaphysalis concinna	forest park	Bite
592	24	Investigations of the tick burden on passeriform, water-associated and predatory birds reveal new tick-host associations and habitat-related factors of tick infestation		Europe	Hungary	46.4995	19.9997	Point	Songbirds	Passeriformes	Paridae	Ixodes	Ixodes frontalis	forest park	Bite
593	24	Investigations of the tick burden on passeriform, water-associated and predatory birds reveal new tick-host associations and habitat-related factors of tick infestation		Europe	Hungary	46.4995	19.9997	Point	Songbirds	Passeriformes	Paridae	Ixodes	Ixodes ricinus	reedbed	Bite
594	24	Investigations of the tick burden on passeriform, water-associated and predatory birds reveal new tick-host associations and habitat-related factors of tick infestation		Europe	Hungary	46.4995	19.9997	Point	Songbirds	Passeriformes	Paridae	Haemaphysalis	Haemaphysalis concinna	reedbed	Bite
595	24	Investigations of the tick burden on passeriform, water-associated and predatory birds reveal new tick-host associations and habitat-related factors of tick infestation		Europe	Hungary	46.4995	19.9997	Point	Songbirds	Passeriformes	Paridae	Ixodes	Ixodes arboricola	reedbed	Bite
596	24	Investigations of the tick burden on passeriform, water-associated and predatory birds reveal new tick-host associations and habitat-related factors of tick infestation		Europe	Hungary	46.4995	19.9997	Point	Songbirds	Passeriformes	Aegithalidae	Ixodes	Ixodes ricinus	reedbed	Bite
597	24	Investigations of the tick burden on passeriform, water-associated and predatory birds reveal new tick-host associations and habitat-related factors of tick infestation		Europe	Hungary	46.4995	19.9997	Point	Songbirds	Passeriformes	Phylloscopidae	Ixodes	Ixodes frontalis	reedbed	Bite
598	24	Investigations of the tick burden on passeriform, water-associated and predatory birds reveal new tick-host associations and habitat-related factors of tick infestation		Europe	Hungary	46.4995	19.9997	Point	Songbirds	Passeriformes	Phylloscopidae	Ixodes	Ixodes ricinus	reedbed	Bite
599	24	Investigations of the tick burden on passeriform, water-associated and predatory birds reveal new tick-host associations and habitat-related factors of tick infestation		Europe	Hungary	46.4995	19.9997	Point	Songbirds	Passeriformes	Sylviidae	Ixodes	Ixodes ricinus	forest park	Bite
600	24	Investigations of the tick burden on passeriform, water-associated and predatory birds reveal new tick-host associations and habitat-related factors of tick infestation		Europe	Hungary	46.4995	19.9997	Point	Songbirds	Passeriformes	Sylviidae	Haemaphysalis	Haemaphysalis concinna	forest park	Bite
601	24	Investigations of the tick burden on passeriform, water-associated and predatory birds reveal new tick-host associations and habitat-related factors of tick infestation		Europe	Hungary	46.4995	19.9997	Point	Songbirds	Passeriformes	Sylviidae	Ixodes	Ixodes frontalis	forest park	Bite
602	24	Investigations of the tick burden on passeriform, water-associated and predatory birds reveal new tick-host associations and habitat-related factors of tick infestation		Europe	Hungary	46.4995	19.9997	Point	Songbirds	Passeriformes	Sylviidae	Dermacentor	Dermacentor reticulatus	reedbed	Bite
603	24	Investigations of the tick burden on passeriform, water-associated and predatory birds reveal new tick-host associations and habitat-related factors of tick infestation		Europe	Hungary	46.4995	19.9997	Point	Songbirds	Passeriformes	Sylviidae	Ixodes	Ixodes festai	reedbed	Bite
604	24	Investigations of the tick burden on passeriform, water-associated and predatory birds reveal new tick-host associations and habitat-related factors of tick infestation		Europe	Hungary	46.4995	19.9997	Point	Songbirds	Passeriformes	Hirundinidae	Ixodes	Ixodes lividus	reedbed	Bite
605	24	Investigations of the tick burden on passeriform, water-associated and predatory birds reveal new tick-host associations and habitat-related factors of tick infestation		Europe	Hungary	46.4995	19.9997	Point	Songbirds	Passeriformes	Passeridae	Ixodes	Ixodes ricinus	reedbed	Bite
606	24	Investigations of the tick burden on passeriform, water-associated and predatory birds reveal new tick-host associations and habitat-related factors of tick infestation		Europe	Hungary	46.4995	19.9997	Point	Songbirds	Passeriformes	Passeridae	Ixodes	Ixodes frontalis	reedbed	Bite
607	24	Investigations of the tick burden on passeriform, water-associated and predatory birds reveal new tick-host associations and habitat-related factors of tick infestation		Europe	Hungary	46.4995	19.9997	Point	Songbirds	Passeriformes	Turdidae	Ixodes	Ixodes ricinus	forest park	Bite
608	24	Investigations of the tick burden on passeriform, water-associated and predatory birds reveal new tick-host associations and habitat-related factors of tick infestation		Europe	Hungary	46.4995	19.9997	Point	Songbirds	Passeriformes	Turdidae	Haemaphysalis	Haemaphysalis concinna	reedbed	Bite
609	24	Investigations of the tick burden on passeriform, water-associated and predatory birds reveal new tick-host associations and habitat-related factors of tick infestation		Europe	Hungary	46.4995	19.9997	Point	Songbirds	Passeriformes	Turdidae	Ixodes	Ixodes frontalis	reedbed	Bite
610	24	Investigations of the tick burden on passeriform, water-associated and predatory birds reveal new tick-host associations and habitat-related factors of tick infestation		Europe	Hungary	46.4995	19.9997	Point	Songbirds	Passeriformes	Prunellidae	Ixodes	Ixodes ricinus	reedbed	Bite
611	24	Investigations of the tick burden on passeriform, water-associated and predatory birds reveal new tick-host associations and habitat-related factors of tick infestation		Europe	Hungary	46.4995	19.9997	Point	Songbirds	Passeriformes	Prunellidae	Haemaphysalis	Haemaphysalis concinna	reedbed	Bite
612	24	Investigations of the tick burden on passeriform, water-associated and predatory birds reveal new tick-host associations and habitat-related factors of tick infestation		Europe	Hungary	46.4995	19.9997	Point	Songbirds	Passeriformes	Prunellidae	Ixodes	Ixodes festai	reedbed	Bite
613	24	Investigations of the tick burden on passeriform, water-associated and predatory birds reveal new tick-host associations and habitat-related factors of tick infestation		Europe	Hungary	46.4995	19.9997	Point	Songbirds	Passeriformes	Fringillidae	Ixodes	Ixodes ricinus	reedbed	Bite
614	24	Investigations of the tick burden on passeriform, water-associated and predatory birds reveal new tick-host associations and habitat-related factors of tick infestation		Europe	Hungary	46.4995	19.9997	Point	Songbirds	Passeriformes	Fringillidae	Haemaphysalis	Haemaphysalis concinna	reedbed	Bite
615	24	Investigations of the tick burden on passeriform, water-associated and predatory birds reveal new tick-host associations and habitat-related factors of tick infestation		Europe	Hungary	46.4995	19.9997	Point	Raptors	Accipitriformes	Accipitridae	Ixodes	Ixodes ricinus	reedbed	Bite
616	24	Investigations of the tick burden on passeriform, water-associated and predatory birds reveal new tick-host associations and habitat-related factors of tick infestation		Europe	Hungary	46.4995	19.9997	Point	Raptors	Accipitriformes	Accipitridae	Haemaphysalis	Haemaphysalis concinna	reedbed	Bite
617	24	Investigations of the tick burden on passeriform, water-associated and predatory birds reveal new tick-host associations and habitat-related factors of tick infestation		Europe	Hungary	46.4995	19.9997	Point	Shorebirds	Pelecaniformes	Ardeidae	Ixodes	Ixodes ricinus	reedbed	Bite
618	24	Investigations of the tick burden on passeriform, water-associated and predatory birds reveal new tick-host associations and habitat-related factors of tick infestation		Europe	Hungary	46.4995	19.9997	Point	Shorebirds	Pelecaniformes	Ardeidae	Haemaphysalis	Haemaphysalis concinna	reedbed	Bite
619	24	Investigations of the tick burden on passeriform, water-associated and predatory birds reveal new tick-host associations and habitat-related factors of tick infestation		Europe	Hungary	46.4995	19.9997	Point	Landfowl	Galliformes	Phasianidae	Ixodes	Ixodes ricinus	reedbed	Bite
620	24	Investigations of the tick burden on passeriform, water-associated and predatory birds reveal new tick-host associations and habitat-related factors of tick infestation		Europe	Hungary	46.4995	19.9997	Point	Landfowl	Galliformes	Phasianidae	Haemaphysalis	Haemaphysalis concinna	reedbed	Bite
621	25	A Preliminary Investigation on Ticks (Acari: Ixodidae) Infesting Birds in Kızılırmak Delta, Turkey	2015	Asia	Turkey	41.6676	36.036	Point	Songbirds	Passeriformes	Acrocephalidae	Haemaphysalis	Haemaphysalis punctata	delta	Bite
622	25	A Preliminary Investigation on Ticks (Acari: Ixodidae) Infesting Birds in Kızılırmak Delta, Turkey	2015	Asia	Turkey	41.6676	36.036	Point	Songbirds	Passeriformes	Muscicapidae	Dermacentor	Dermacentor marginatus	delta	Bite
623	25	A Preliminary Investigation on Ticks (Acari: Ixodidae) Infesting Birds in Kızılırmak Delta, Turkey	2015	Asia	Turkey	41.6676	36.036	Point	Songbirds	Passeriformes	Muscicapidae	Ixodes	Ixodes frontalis	delta	Bite
624	25	A Preliminary Investigation on Ticks (Acari: Ixodidae) Infesting Birds in Kızılırmak Delta, Turkey	2015	Asia	Turkey	41.6676	36.036	Point	Songbirds	Passeriformes	Muscicapidae	Ixodes	Ixodes ricinus	delta	Bite
625	25	A Preliminary Investigation on Ticks (Acari: Ixodidae) Infesting Birds in Kızılırmak Delta, Turkey	2015	Asia	Turkey	41.6676	36.036	Point	Songbirds	Passeriformes	Muscicapidae	Hyalomma	Hyalomma sp.	delta	Bite
626	25	A Preliminary Investigation on Ticks (Acari: Ixodidae) Infesting Birds in Kızılırmak Delta, Turkey	2015	Asia	Turkey	41.6676	36.036	Point	Songbirds	Passeriformes	Muscicapidae	Haemaphysalis	Haemaphysalis concinna	delta	Bite
627	25	A Preliminary Investigation on Ticks (Acari: Ixodidae) Infesting Birds in Kızılırmak Delta, Turkey	2015	Asia	Turkey	41.6676	36.036	Point	Songbirds	Passeriformes	Fringillidae	Ixodes	Ixodes frontalis	delta	Bite
628	25	A Preliminary Investigation on Ticks (Acari: Ixodidae) Infesting Birds in Kızılırmak Delta, Turkey	2015	Asia	Turkey	41.6676	36.036	Point	Songbirds	Passeriformes	Laniidae	Hyalomma	Hyalomma sp.	delta	Bite
629	25	A Preliminary Investigation on Ticks (Acari: Ixodidae) Infesting Birds in Kızılırmak Delta, Turkey	2015	Asia	Turkey	41.6676	36.036	Point	Songbirds	Passeriformes	Locustellidae	Amblyomma	Amblyomma sp.	delta	Bite
630	25	A Preliminary Investigation on Ticks (Acari: Ixodidae) Infesting Birds in Kızılırmak Delta, Turkey	2015	Asia	Turkey	41.6676	36.036	Point	Songbirds	Passeriformes	Locustellidae	Haemaphysalis	Haemaphysalis concinna	delta	Bite
631	25	A Preliminary Investigation on Ticks (Acari: Ixodidae) Infesting Birds in Kızılırmak Delta, Turkey	2015	Asia	Turkey	41.6676	36.036	Point	Songbirds	Passeriformes	Paridae	Ixodes	Ixodes frontalis	delta	Bite
632	25	A Preliminary Investigation on Ticks (Acari: Ixodidae) Infesting Birds in Kızılırmak Delta, Turkey	2015	Asia	Turkey	41.6676	36.036	Point	Songbirds	Passeriformes	Phylloscopidae	Ixodes	Ixodes ricinus	delta	Bite
633	25	A Preliminary Investigation on Ticks (Acari: Ixodidae) Infesting Birds in Kızılırmak Delta, Turkey	2015	Asia	Turkey	41.6676	36.036	Point	Songbirds	Passeriformes	Phylloscopidae	Ixodes	Ixodes frontalis	delta	Bite
634	25	A Preliminary Investigation on Ticks (Acari: Ixodidae) Infesting Birds in Kızılırmak Delta, Turkey	2015	Asia	Turkey	41.6676	36.036	Point	Songbirds	Passeriformes	Sylviidae	Ixodes	Ixodes frontalis	delta	Bite
635	25	A Preliminary Investigation on Ticks (Acari: Ixodidae) Infesting Birds in Kızılırmak Delta, Turkey	2015	Asia	Turkey	41.6676	36.036	Point	Songbirds	Passeriformes	Turdidae	Haemaphysalis	Haemaphysalis concinna	delta	Bite
636	25	A Preliminary Investigation on Ticks (Acari: Ixodidae) Infesting Birds in Kızılırmak Delta, Turkey	2015	Asia	Turkey	41.6676	36.036	Point	Songbirds	Passeriformes	Turdidae	Haemaphysalis	Haemaphysalis punctata	delta	Bite
637	25	A Preliminary Investigation on Ticks (Acari: Ixodidae) Infesting Birds in Kızılırmak Delta, Turkey	2015	Asia	Turkey	41.6676	36.036	Point	Songbirds	Passeriformes	Turdidae	Ixodes	Ixodes ricinus	delta	Bite
638	25	A Preliminary Investigation on Ticks (Acari: Ixodidae) Infesting Birds in Kızılırmak Delta, Turkey	2015	Asia	Turkey	41.6676	36.036	Point	Songbirds	Passeriformes	Turdidae	Ixodes	Ixodes frontalis	delta	Bite
639	26	First Detection of the Invasive Asian Longhorned Tick (Acari: Ixodidae) on Migratory Passerines in the Americas	2022	North America	USA	41.1303	-73.7336	Point	Songbirds	Passeriformes	Certhiidae	Haemaphysalis	Haemaphysalis longicornis	NA	Bite
640	26	First Detection of the Invasive Asian Longhorned Tick (Acari: Ixodidae) on Migratory Passerines in the Americas	2022	North America	USA	41.1303	-73.7336	Point	Songbirds	Passeriformes	Mimidae	Haemaphysalis	Haemaphysalis longicornis	NA	Bite
641	26	First Detection of the Invasive Asian Longhorned Tick (Acari: Ixodidae) on Migratory Passerines in the Americas	2022	North America	USA	41.1303	-73.7336	Point	Songbirds	Passeriformes	Cardinalidae	Haemaphysalis	Haemaphysalis longicornis	NA	Bite
642	26	First Detection of the Invasive Asian Longhorned Tick (Acari: Ixodidae) on Migratory Passerines in the Americas	2022	North America	USA	41.1303	-73.7336	Point	Songbirds	Passeriformes	Corvidae	Haemaphysalis	Haemaphysalis longicornis	NA	Bite
643	27	Francisella-Like Endosymbionts and Rickettsia Species in Local and Imported Hyalomma Ticks	2017	Asia	Israel	31.7791	35.2062	Point	Songbirds	Passeriformes	Sylviidae	Hyalomma	Hyalomma rufipes	composite habitat	Bite
644	27	Francisella-Like Endosymbionts and Rickettsia Species in Local and Imported Hyalomma Ticks	2017	Asia	Israel	31.7791	35.2062	Point	Songbirds	Passeriformes	Sylviidae	Hyalomma	Hyalomma marginatum	composite habitat	Bite
645	27	Francisella-Like Endosymbionts and Rickettsia Species in Local and Imported Hyalomma Ticks	2017	Asia	Israel	31.7791	35.2062	Point	Songbirds	Passeriformes	Turdidae	Hyalomma	Hyalomma rufipes	composite habitat	Bite
646	27	Francisella-Like Endosymbionts and Rickettsia Species in Local and Imported Hyalomma Ticks	2017	Asia	Israel	31.7791	35.2062	Point	Songbirds	Passeriformes	Turdidae	Hyalomma	Hyalomma marginatum	composite habitat	Bite
647	27	Francisella-Like Endosymbionts and Rickettsia Species in Local and Imported Hyalomma Ticks	2017	Asia	Israel	31.7791	35.2062	Point	Unknown	Unknown	Unknown	Rhipicephalus	Rhipicephalus guilhoni	composite habitat	Bite
648	27	Francisella-Like Endosymbionts and Rickettsia Species in Local and Imported Hyalomma Ticks	2017	Asia	Israel	31.7791	35.2062	Point	Songbirds	Passeriformes	Locustellidae	Hyalomma	Hyalomma rufipes	composite habitat	Bite
649	27	Francisella-Like Endosymbionts and Rickettsia Species in Local and Imported Hyalomma Ticks	2017	Asia	Israel	29.5729	34.9726	Point	Songbirds	Passeriformes	Sylviidae	Hyalomma	Hyalomma rufipes	composite habitat	Bite
650	27	Francisella-Like Endosymbionts and Rickettsia Species in Local and Imported Hyalomma Ticks	2017	Asia	Israel	29.5729	34.9726	Point	Songbirds	Passeriformes	Sylviidae	Hyalomma	Hyalomma marginatum	composite habitat	Bite
651	27	Francisella-Like Endosymbionts and Rickettsia Species in Local and Imported Hyalomma Ticks	2017	Asia	Israel	29.5729	34.9726	Point	Songbirds	Passeriformes	Turdidae	Hyalomma	Hyalomma rufipes	composite habitat	Bite
652	27	Francisella-Like Endosymbionts and Rickettsia Species in Local and Imported Hyalomma Ticks	2017	Asia	Israel	29.5729	34.9726	Point	Songbirds	Passeriformes	Turdidae	Hyalomma	Hyalomma marginatum	composite habitat	Bite
653	27	Francisella-Like Endosymbionts and Rickettsia Species in Local and Imported Hyalomma Ticks	2017	Asia	Israel	29.5729	34.9726	Point	Unknown	Unknown	Unknown	Amblyomma	Amblyomma sp.	composite habitat	Bite
654	27	Francisella-Like Endosymbionts and Rickettsia Species in Local and Imported Hyalomma Ticks	2017	Asia	Israel	29.5729	34.9726	Point	Songbirds	Passeriformes	Muscicapidae	Hyalomma	Hyalomma rufipes	composite habitat	Bite
655	27	Francisella-Like Endosymbionts and Rickettsia Species in Local and Imported Hyalomma Ticks	2017	Asia	Israel	29.5729	34.9726	Point	Songbirds	Passeriformes	Muscicapidae	Hyalomma	Hyalomma marginatum	composite habitat	Bite
656	27	Francisella-Like Endosymbionts and Rickettsia Species in Local and Imported Hyalomma Ticks	2017	Asia	Israel	29.5729	34.9726	Point	Raptors	Accipitriformes	Accipitridae	Hyalomma	Hyalomma marginatum	composite habitat	Bite
657	27	Francisella-Like Endosymbionts and Rickettsia Species in Local and Imported Hyalomma Ticks	2017	Asia	Israel	29.5729	34.9726	Point	Songbirds	Passeriformes	Laniidae	Hyalomma	Hyalomma rufipes	composite habitat	Bite
658	28	Ticks collected from migratory birds, including a new record of Haemaphysalis formosensis, on Jeju Island, Korea	2014	Asia	The Republic of Korea	33.367	126.533	Polygon	Raptors	Accipitriformes	Accipitridae	Haemaphysalis	Haemaphysalis flava	sea islands	Bite
659	28	Ticks collected from migratory birds, including a new record of Haemaphysalis formosensis, on Jeju Island, Korea	2014	Asia	The Republic of Korea	33.367	126.533	Polygon	Shorebirds	Charadriiformes	Recurvirostridae	Haemaphysalis	Haemaphysalis flava	sea islands	Bite
660	28	Ticks collected from migratory birds, including a new record of Haemaphysalis formosensis, on Jeju Island, Korea	2014	Asia	The Republic of Korea	33.367	126.533	Polygon	Climbing birds	Coraciiformes	Alcedinidae	Haemaphysalis	Haemaphysalis longicornis	sea islands	Bite
661	28	Ticks collected from migratory birds, including a new record of Haemaphysalis formosensis, on Jeju Island, Korea	2014	Asia	The Republic of Korea	33.367	126.533	Polygon	Songbirds	Passeriformes	Pittidae	Haemaphysalis	Haemaphysalis longicornis	sea islands	Bite
662	28	Ticks collected from migratory birds, including a new record of Haemaphysalis formosensis, on Jeju Island, Korea	2014	Asia	The Republic of Korea	33.367	126.533	Polygon	Songbirds	Passeriformes	Muscicapidae	Haemaphysalis	Haemaphysalis flava	sea islands	Bite
663	28	Ticks collected from migratory birds, including a new record of Haemaphysalis formosensis, on Jeju Island, Korea	2014	Asia	The Republic of Korea	33.367	126.533	Polygon	Songbirds	Passeriformes	Muscicapidae	Ixodes	Ixodes nipponensis	sea islands	Bite
664	28	Ticks collected from migratory birds, including a new record of Haemaphysalis formosensis, on Jeju Island, Korea	2014	Asia	The Republic of Korea	33.367	126.533	Polygon	Songbirds	Passeriformes	Turdidae	Haemaphysalis	Haemaphysalis flava	sea islands	Bite
665	28	Ticks collected from migratory birds, including a new record of Haemaphysalis formosensis, on Jeju Island, Korea	2014	Asia	The Republic of Korea	33.367	126.533	Polygon	Songbirds	Passeriformes	Turdidae	Haemaphysalis	Haemaphysalis longicornis	sea islands	Bite
666	28	Ticks collected from migratory birds, including a new record of Haemaphysalis formosensis, on Jeju Island, Korea	2014	Asia	The Republic of Korea	33.367	126.533	Polygon	Songbirds	Passeriformes	Turdidae	Ixodes	Ixodes nipponensis	sea islands	Bite
667	28	Ticks collected from migratory birds, including a new record of Haemaphysalis formosensis, on Jeju Island, Korea	2014	Asia	The Republic of Korea	33.367	126.533	Polygon	Songbirds	Passeriformes	Turdidae	Haemaphysalis	Haemaphysalis formosensis	sea islands	Bite
668	28	Ticks collected from migratory birds, including a new record of Haemaphysalis formosensis, on Jeju Island, Korea	2014	Asia	The Republic of Korea	33.367	126.533	Polygon	Songbirds	Passeriformes	Turdidae	Haemaphysalis	Haemaphysalis concinna	sea islands	Bite
669	28	Ticks collected from migratory birds, including a new record of Haemaphysalis formosensis, on Jeju Island, Korea	2014	Asia	The Republic of Korea	33.367	126.533	Polygon	Songbirds	Passeriformes	Turdidae	Ixodes	Ixodes turdus	sea islands	Bite
670	28	Ticks collected from migratory birds, including a new record of Haemaphysalis formosensis, on Jeju Island, Korea	2014	Asia	The Republic of Korea	33.367	126.533	Polygon	Songbirds	Passeriformes	Paridae	Haemaphysalis	Haemaphysalis flava	sea islands	Bite
671	28	Ticks collected from migratory birds, including a new record of Haemaphysalis formosensis, on Jeju Island, Korea	2014	Asia	The Republic of Korea	33.367	126.533	Polygon	Songbirds	Passeriformes	Fringillidae	Haemaphysalis	Haemaphysalis flava	sea islands	Bite
672	28	Ticks collected from migratory birds, including a new record of Haemaphysalis formosensis, on Jeju Island, Korea	2014	Asia	The Republic of Korea	33.367	126.533	Polygon	Songbirds	Passeriformes	Fringillidae	Ixodes	Ixodes turdus	sea islands	Bite
673	29	Seasonal infestation of birds with immature stages of Ixodes ricinus and Ixodes arboricola	2017	Europe	Czech Republic	49.2013	13.6818	Polygon	Songbirds	Passeriformes	Certhiidae	Ixodes	Ixodes arboricola	trees	Bite
674	29	Seasonal infestation of birds with immature stages of Ixodes ricinus and Ixodes arboricola	2017	Europe	Czech Republic	49.2013	13.6818	Polygon	Songbirds	Passeriformes	Paridae	Ixodes	Ixodes arboricola	trees	Bite
675	29	Seasonal infestation of birds with immature stages of Ixodes ricinus and Ixodes arboricola	2017	Europe	Czech Republic	49.2013	13.6818	Polygon	Songbirds	Passeriformes	Paridae	Ixodes	Ixodes ricinus	trees	Bite
676	29	Seasonal infestation of birds with immature stages of Ixodes ricinus and Ixodes arboricola	2017	Europe	Czech Republic	49.2013	13.6818	Polygon	Songbirds	Passeriformes	Sittidae	Ixodes	Ixodes arboricola	trees	Bite
677	29	Seasonal infestation of birds with immature stages of Ixodes ricinus and Ixodes arboricola	2017	Europe	Czech Republic	49.2013	13.6818	Polygon	Songbirds	Passeriformes	Sittidae	Ixodes	Ixodes ricinus	trees	Bite
678	29	Seasonal infestation of birds with immature stages of Ixodes ricinus and Ixodes arboricola	2017	Europe	Czech Republic	49.2013	13.6818	Polygon	Songbirds	Passeriformes	Fringillidae	Ixodes	Ixodes arboricola	trees	Bite
679	29	Seasonal infestation of birds with immature stages of Ixodes ricinus and Ixodes arboricola	2017	Europe	Czech Republic	49.2013	13.6818	Polygon	Songbirds	Passeriformes	Fringillidae	Ixodes	Ixodes ricinus	trees	Bite
680	29	Seasonal infestation of birds with immature stages of Ixodes ricinus and Ixodes arboricola	2017	Europe	Czech Republic	49.2013	13.6818	Polygon	Songbirds	Passeriformes	Turdidae	Ixodes	Ixodes arboricola	trees	Bite
681	29	Seasonal infestation of birds with immature stages of Ixodes ricinus and Ixodes arboricola	2017	Europe	Czech Republic	49.2013	13.6818	Polygon	Songbirds	Passeriformes	Turdidae	Ixodes	Ixodes ricinus	trees	Bite
682	29	Seasonal infestation of birds with immature stages of Ixodes ricinus and Ixodes arboricola	2017	Europe	Czech Republic	49.2013	13.6818	Polygon	Songbirds	Passeriformes	Corvidae	Ixodes	Ixodes ricinus	trees	Bite
683	29	Seasonal infestation of birds with immature stages of Ixodes ricinus and Ixodes arboricola	2017	Europe	Czech Republic	49.2013	13.6818	Polygon	Songbirds	Passeriformes	Sylviidae	Ixodes	Ixodes ricinus	trees	Bite
684	30	Introduction of Non-Native Ticks Collected from Fresh Migratory Bird Carcasses on a Stopover Island in the Republic of Korea	2022	Asia	The Republic of Korea	34.6876	125.193	Point	Songbirds	Passeriformes	Turdidae	Ixodes	Ixodes turdus	sea islands	Bite
685	30	Introduction of Non-Native Ticks Collected from Fresh Migratory Bird Carcasses on a Stopover Island in the Republic of Korea	2022	Asia	The Republic of Korea	34.6876	125.193	Point	Songbirds	Passeriformes	Laniidae	Haemaphysalis	Haemaphysalis flava	sea islands	Bite
686	30	Introduction of Non-Native Ticks Collected from Fresh Migratory Bird Carcasses on a Stopover Island in the Republic of Korea	2022	Asia	The Republic of Korea	34.6876	125.193	Point	Songbirds	Passeriformes	Fringillidae	Ixodes	Ixodes turdus	sea islands	Bite
687	30	Introduction of Non-Native Ticks Collected from Fresh Migratory Bird Carcasses on a Stopover Island in the Republic of Korea	2022	Asia	The Republic of Korea	34.6876	125.193	Point	Songbirds	Passeriformes	Zosteropidae	Haemaphysalis	Haemaphysalis flava	sea islands	Bite
688	31	Patterns of Midichloria infection in avian- borne African ticks and their trans-Saharan migratory hosts	2018	Europe	Italy	40.7929	13.4267	Point	Songbirds	Passeriformes	Sylviidae	Hyalomma	Hyalomma marginatum	sea islands	Bite
689	31	Patterns of Midichloria infection in avian- borne African ticks and their trans-Saharan migratory hosts	2018	Europe	Italy	40.7929	13.4267	Point	Songbirds	Passeriformes	Sylviidae	Hyalomma	Hyalomma sp.	sea islands	Bite
690	31	Patterns of Midichloria infection in avian- borne African ticks and their trans-Saharan migratory hosts	2018	Europe	Italy	40.7929	13.4267	Point	Songbirds	Passeriformes	Sylviidae	Ixodes	Ixodes sp.	sea islands	Bite
691	31	Patterns of Midichloria infection in avian- borne African ticks and their trans-Saharan migratory hosts	2018	Europe	Italy	40.7929	13.4267	Point	Songbirds	Passeriformes	Motacillidae	Ixodes	Ixodes sp.	sea islands	Bite
692	31	Patterns of Midichloria infection in avian- borne African ticks and their trans-Saharan migratory hosts	2018	Europe	Italy	40.7929	13.4267	Point	Songbirds	Passeriformes	Motacillidae	Haemaphysalis	Haemaphysalis sp.	sea islands	Bite
693	31	Patterns of Midichloria infection in avian- borne African ticks and their trans-Saharan migratory hosts	2018	Europe	Italy	40.7929	13.4267	Point	Songbirds	Passeriformes	Motacillidae	Hyalomma	Hyalomma marginatum	sea islands	Bite
694	31	Patterns of Midichloria infection in avian- borne African ticks and their trans-Saharan migratory hosts	2018	Europe	Italy	40.7929	13.4267	Point	Songbirds	Passeriformes	Muscicapidae	Hyalomma	Hyalomma marginatum	sea islands	Bite
695	31	Patterns of Midichloria infection in avian- borne African ticks and their trans-Saharan migratory hosts	2018	Europe	Italy	40.7929	13.4267	Point	Songbirds	Passeriformes	Muscicapidae	Hyalomma	Hyalomma sp.	sea islands	Bite
696	31	Patterns of Midichloria infection in avian- borne African ticks and their trans-Saharan migratory hosts	2018	Europe	Italy	40.7929	13.4267	Point	Songbirds	Passeriformes	Muscicapidae	Ixodes	Ixodes sp.	sea islands	Bite
697	31	Patterns of Midichloria infection in avian- borne African ticks and their trans-Saharan migratory hosts	2018	Europe	Italy	40.7929	13.4267	Point	Songbirds	Passeriformes	Muscicapidae	Haemaphysalis	Haemaphysalis sp.	sea islands	Bite
698	31	Patterns of Midichloria infection in avian- borne African ticks and their trans-Saharan migratory hosts	2018	Europe	Italy	40.7929	13.4267	Point	Songbirds	Passeriformes	Turdidae	Hyalomma	Hyalomma marginatum	sea islands	Bite
699	31	Patterns of Midichloria infection in avian- borne African ticks and their trans-Saharan migratory hosts	2018	Europe	Italy	40.7929	13.4267	Point	Songbirds	Passeriformes	Turdidae	Hyalomma	Hyalomma sp.	sea islands	Bite
700	31	Patterns of Midichloria infection in avian- borne African ticks and their trans-Saharan migratory hosts	2018	Europe	Italy	40.7929	13.4267	Point	Songbirds	Passeriformes	Turdidae	Ixodes	Ixodes sp.	sea islands	Bite
701	31	Patterns of Midichloria infection in avian- borne African ticks and their trans-Saharan migratory hosts	2018	Europe	Italy	40.7929	13.4267	Point	Songbirds	Passeriformes	Phylloscopidae	Hyalomma	Hyalomma marginatum	sea islands	Bite
702	31	Patterns of Midichloria infection in avian- borne African ticks and their trans-Saharan migratory hosts	2018	Europe	Italy	40.7929	13.4267	Point	Songbirds	Passeriformes	Phylloscopidae	Hyalomma	Hyalomma sp.	sea islands	Bite
703	32	Wild Birds and Urban Ecology of Ticks and Tick-borne Pathogens,Chicago, Illinois, USA, 2005–2010	2012	North America	USA	41.7	-87.7334	Point	Songbirds	Passeriformes	Parulidae	Haemaphysalis	Haemaphysalis leporispalustris	community	Bite
704	32	Wild Birds and Urban Ecology of Ticks and Tick-borne Pathogens,Chicago, Illinois, USA, 2005–2010	2012	North America	USA	41.7	-87.7334	Point	Songbirds	Passeriformes	Turdidae	Ixodes	Ixodes dentatus	community	Bite
705	32	Wild Birds and Urban Ecology of Ticks and Tick-borne Pathogens,Chicago, Illinois, USA, 2005–2010	2012	North America	USA	41.7	-87.7334	Point	Songbirds	Passeriformes	Turdidae	Ixodes	Ixodes scapularis	community	Bite
706	32	Wild Birds and Urban Ecology of Ticks and Tick-borne Pathogens,Chicago, Illinois, USA, 2005–2010	2012	North America	USA	41.7	-87.7334	Point	Songbirds	Passeriformes	Turdidae	Haemaphysalis	Haemaphysalis leporispalustris	community	Bite
707	32	Wild Birds and Urban Ecology of Ticks and Tick-borne Pathogens,Chicago, Illinois, USA, 2005–2010	2012	North America	USA	41.7	-87.7334	Point	Songbirds	Passeriformes	Icteridae	Haemaphysalis	Haemaphysalis leporispalustris	community	Bite
708	32	Wild Birds and Urban Ecology of Ticks and Tick-borne Pathogens,Chicago, Illinois, USA, 2005–2010	2012	North America	USA	41.7	-87.7334	Point	Songbirds	Passeriformes	Icteridae	Ixodes	Ixodes dentatus	community	Bite
709	32	Wild Birds and Urban Ecology of Ticks and Tick-borne Pathogens,Chicago, Illinois, USA, 2005–2010	2012	North America	USA	41.7	-87.7334	Point	Songbirds	Passeriformes	Corvidae	Ixodes	Ixodes scapularis	community	Bite
710	32	Wild Birds and Urban Ecology of Ticks and Tick-borne Pathogens,Chicago, Illinois, USA, 2005–2010	2012	North America	USA	41.7	-87.7334	Point	Songbirds	Passeriformes	Passerellidae	Haemaphysalis	Haemaphysalis leporispalustris	community	Bite
711	32	Wild Birds and Urban Ecology of Ticks and Tick-borne Pathogens,Chicago, Illinois, USA, 2005–2010	2012	North America	USA	41.7	-87.7334	Point	Songbirds	Passeriformes	Passerellidae	Ixodes	Ixodes dentatus	community	Bite
712	32	Wild Birds and Urban Ecology of Ticks and Tick-borne Pathogens,Chicago, Illinois, USA, 2005–2010	2012	North America	USA	41.7	-87.7334	Point	Songbirds	Passeriformes	Tyrannidae	Ixodes	Ixodes dentatus	community	Bite
713	32	Wild Birds and Urban Ecology of Ticks and Tick-borne Pathogens,Chicago, Illinois, USA, 2005–2010	2012	North America	USA	41.7	-87.7334	Point	Songbirds	Passeriformes	Sturnidae	Haemaphysalis	Haemaphysalis leporispalustris	community	Bite
714	32	Wild Birds and Urban Ecology of Ticks and Tick-borne Pathogens,Chicago, Illinois, USA, 2005–2010	2012	North America	USA	41.7	-87.7334	Point	Songbirds	Passeriformes	Mimidae	Haemaphysalis	Haemaphysalis leporispalustris	community	Bite
715	32	Wild Birds and Urban Ecology of Ticks and Tick-borne Pathogens,Chicago, Illinois, USA, 2005–2010	2012	North America	USA	41.7	-87.7334	Point	Songbirds	Passeriformes	Passeridae	Haemaphysalis	Haemaphysalis leporispalustris	community	Bite
716	32	Wild Birds and Urban Ecology of Ticks and Tick-borne Pathogens,Chicago, Illinois, USA, 2005–2010	2012	North America	USA	41.7	-87.7334	Point	Songbirds	Passeriformes	Certhiidae	Haemaphysalis	Haemaphysalis leporispalustris	community	Bite
717	32	Wild Birds and Urban Ecology of Ticks and Tick-borne Pathogens,Chicago, Illinois, USA, 2005–2010	2012	North America	USA	41.7	-87.7334	Point	Songbirds	Passeriformes	Cardinalidae	Haemaphysalis	Haemaphysalis leporispalustris	community	Bite
718	32	Wild Birds and Urban Ecology of Ticks and Tick-borne Pathogens,Chicago, Illinois, USA, 2005–2010	2012	North America	USA	41.7	-87.7334	Point	Songbirds	Passeriformes	Cardinalidae	Ixodes	Ixodes scapularis	community	Bite
719	33	Hard tick (Acari: Ixodidae) survey of Oleoducto trail, Soberania National Park, Panama	2019	North America	Panama	9.0741	-79.6598	Point	Songbirds	Passeriformes	Pipridae	Amblyomma	Amblyomma longirostre	forest area	Bite
720	33	Hard tick (Acari: Ixodidae) survey of Oleoducto trail, Soberania National Park, Panama	2019	North America	Panama	9.0741	-79.6598	Point	Songbirds	Passeriformes	Pipridae	Amblyomma	Amblyomma calcaratum	forest area	Bite
721	33	Hard tick (Acari: Ixodidae) survey of Oleoducto trail, Soberania National Park, Panama	2019	North America	Panama	9.0741	-79.6598	Point	Songbirds	Passeriformes	Pipridae	Amblyomma	Amblyomma naponense	forest area	Bite
722	33	Hard tick (Acari: Ixodidae) survey of Oleoducto trail, Soberania National Park, Panama	2019	North America	Panama	9.0741	-79.6598	Point	Songbirds	Passeriformes	Pipridae	Amblyomma	Amblyomma nodosum	forest area	Bite
723	33	Hard tick (Acari: Ixodidae) survey of Oleoducto trail, Soberania National Park, Panama	2019	North America	Panama	9.0741	-79.6598	Point	Songbirds	Passeriformes	Pipridae	Amblyomma	Amblyomma sp.	forest area	Bite
724	33	Hard tick (Acari: Ixodidae) survey of Oleoducto trail, Soberania National Park, Panama	2019	North America	Panama	9.0741	-79.6598	Point	Songbirds	Passeriformes	Pipridae	Amblyomma	Amblyomma varium	forest area	Bite
725	33	Hard tick (Acari: Ixodidae) survey of Oleoducto trail, Soberania National Park, Panama	2019	North America	Panama	9.0741	-79.6598	Point	Songbirds	Passeriformes	Thamnophilidae	Amblyomma	Amblyomma sp.	forest area	Bite
726	33	Hard tick (Acari: Ixodidae) survey of Oleoducto trail, Soberania National Park, Panama	2019	North America	Panama	9.0741	-79.6598	Point	Songbirds	Passeriformes	Thamnophilidae	Amblyomma	Amblyomma nodosum	forest area	Bite
727	33	Hard tick (Acari: Ixodidae) survey of Oleoducto trail, Soberania National Park, Panama	2019	North America	Panama	9.0741	-79.6598	Point	Songbirds	Passeriformes	Thamnophilidae	Amblyomma	Amblyomma sabanerae	forest area	Bite
728	33	Hard tick (Acari: Ixodidae) survey of Oleoducto trail, Soberania National Park, Panama	2019	North America	Panama	9.0741	-79.6598	Point	Songbirds	Passeriformes	Thamnophilidae	Amblyomma	Amblyomma longirostre	forest area	Bite
729	33	Hard tick (Acari: Ixodidae) survey of Oleoducto trail, Soberania National Park, Panama	2019	North America	Panama	9.0741	-79.6598	Point	Songbirds	Passeriformes	Thamnophilidae	Amblyomma	Amblyomma dissimile	forest area	Bite
730	33	Hard tick (Acari: Ixodidae) survey of Oleoducto trail, Soberania National Park, Panama	2019	North America	Panama	9.0741	-79.6598	Point	Climbing birds	Piciformes	Bucconidae	Amblyomma	Amblyomma calcaratum	forest area	Bite
731	33	Hard tick (Acari: Ixodidae) survey of Oleoducto trail, Soberania National Park, Panama	2019	North America	Panama	9.0741	-79.6598	Point	Songbirds	Passeriformes	Tyrannidae	Amblyomma	Amblyomma longirostre	forest area	Bite
732	33	Hard tick (Acari: Ixodidae) survey of Oleoducto trail, Soberania National Park, Panama	2019	North America	Panama	9.0741	-79.6598	Point	Songbirds	Passeriformes	Tyrannidae	Haemaphysalis	Haemaphysalis juxtakochi	forest area	Bite
733	33	Hard tick (Acari: Ixodidae) survey of Oleoducto trail, Soberania National Park, Panama	2019	North America	Panama	9.0741	-79.6598	Point	Songbirds	Passeriformes	Tyrannidae	Amblyomma	Amblyomma sp.	forest area	Bite
734	33	Hard tick (Acari: Ixodidae) survey of Oleoducto trail, Soberania National Park, Panama	2019	North America	Panama	9.0741	-79.6598	Point	Climbing birds	Coraciiformes	Momotidae	Amblyomma	Amblyomma geayi	forest area	Bite
735	33	Hard tick (Acari: Ixodidae) survey of Oleoducto trail, Soberania National Park, Panama	2019	North America	Panama	9.0741	-79.6598	Point	Climbing birds	Coraciiformes	Momotidae	Amblyomma	Amblyomma sp.	forest area	Bite
736	33	Hard tick (Acari: Ixodidae) survey of Oleoducto trail, Soberania National Park, Panama	2019	North America	Panama	9.0741	-79.6598	Point	Songbirds	Passeriformes	Dendrocolaptidae	Amblyomma	Amblyomma naponense	forest area	Bite
737	33	Hard tick (Acari: Ixodidae) survey of Oleoducto trail, Soberania National Park, Panama	2019	North America	Panama	9.0741	-79.6598	Point	Songbirds	Passeriformes	Dendrocolaptidae	Amblyomma	Amblyomma varium	forest area	Bite
738	33	Hard tick (Acari: Ixodidae) survey of Oleoducto trail, Soberania National Park, Panama	2019	North America	Panama	9.0741	-79.6598	Point	Songbirds	Passeriformes	Formicariidae	Amblyomma	Amblyomma sp.	forest area	Bite
739	34	Ticks (Acari: Ixodida) on birds (Aves) migrating through the Polish Baltic coast	2019	Europe	Poland	54.4982	16.4586	Point	Songbirds	Passeriformes	Fringillidae	Ixodes	Ixodes ricinus	coastal forests	Bite
740	34	Ticks (Acari: Ixodida) on birds (Aves) migrating through the Polish Baltic coast	2019	Europe	Poland	54.4982	16.4586	Point	Songbirds	Passeriformes	Paridae	Ixodes	Ixodes ricinus	coastal forests	Bite
741	34	Ticks (Acari: Ixodida) on birds (Aves) migrating through the Polish Baltic coast	2019	Europe	Poland	54.4982	16.4586	Point	Songbirds	Passeriformes	Paridae	Ixodes	Ixodes sp.	coastal forests	Bite
742	34	Ticks (Acari: Ixodida) on birds (Aves) migrating through the Polish Baltic coast	2019	Europe	Poland	54.4982	16.4586	Point	Songbirds	Passeriformes	Turdidae	Ixodes	Ixodes ricinus	coastal forests	Bite
743	34	Ticks (Acari: Ixodida) on birds (Aves) migrating through the Polish Baltic coast	2019	Europe	Poland	54.4982	16.4586	Point	Songbirds	Passeriformes	Turdidae	Ixodes	Ixodes frontalis	coastal forests	Bite
744	34	Ticks (Acari: Ixodida) on birds (Aves) migrating through the Polish Baltic coast	2019	Europe	Poland	54.4982	16.4586	Point	Songbirds	Passeriformes	Turdidae	Ixodes	Ixodes sp.	coastal forests	Bite
745	34	Ticks (Acari: Ixodida) on birds (Aves) migrating through the Polish Baltic coast	2019	Europe	Poland	54.4982	16.4586	Point	Songbirds	Passeriformes	Turdidae	Dermacentor	Dermacentor reticulatus	coastal forests	Bite
746	34	Ticks (Acari: Ixodida) on birds (Aves) migrating through the Polish Baltic coast	2019	Europe	Poland	54.4982	16.4586	Point	Songbirds	Passeriformes	Muscicapidae	Ixodes	Ixodes ricinus	coastal forests	Bite
747	34	Ticks (Acari: Ixodida) on birds (Aves) migrating through the Polish Baltic coast	2019	Europe	Poland	54.4982	16.4586	Point	Songbirds	Passeriformes	Phylloscopidae	Ixodes	Ixodes ricinus	coastal forests	Bite
748	34	Ticks (Acari: Ixodida) on birds (Aves) migrating through the Polish Baltic coast	2019	Europe	Poland	54.4982	16.4586	Point	Songbirds	Passeriformes	Prunellidae	Ixodes	Ixodes ricinus	coastal forests	Bite
749	34	Ticks (Acari: Ixodida) on birds (Aves) migrating through the Polish Baltic coast	2019	Europe	Poland	54.4982	16.4586	Point	Songbirds	Passeriformes	Prunellidae	Haemaphysalis	Haemaphysalis punctata	coastal forests	Bite
750	34	Ticks (Acari: Ixodida) on birds (Aves) migrating through the Polish Baltic coast	2019	Europe	Poland	54.4982	16.4586	Point	Songbirds	Passeriformes	Regulidae	Ixodes	Ixodes ricinus	coastal forests	Bite
751	34	Ticks (Acari: Ixodida) on birds (Aves) migrating through the Polish Baltic coast	2019	Europe	Poland	54.4982	16.4586	Point	Songbirds	Passeriformes	Regulidae	Ixodes	Ixodes sp.	coastal forests	Bite
752	34	Ticks (Acari: Ixodida) on birds (Aves) migrating through the Polish Baltic coast	2019	Europe	Poland	54.4982	16.4586	Point	Songbirds	Passeriformes	Sylviidae	Ixodes	Ixodes ricinus	coastal forests	Bite
753	34	Ticks (Acari: Ixodida) on birds (Aves) migrating through the Polish Baltic coast	2019	Europe	Poland	54.4982	16.4586	Point	Songbirds	Passeriformes	Certhiidae	Ixodes	Ixodes ricinus	coastal forests	Bite
754	34	Ticks (Acari: Ixodida) on birds (Aves) migrating through the Polish Baltic coast	2019	Europe	Poland	54.4982	16.4586	Point	Songbirds	Passeriformes	Paridae	Ixodes	Ixodes arboricola	coastal forests	Bite
755	34	Ticks (Acari: Ixodida) on birds (Aves) migrating through the Polish Baltic coast	2019	Europe	Poland	54.4982	16.4586	Point	Songbirds	Passeriformes	Locustellidae	Ixodes	Ixodes ricinus	coastal forests	Bite
756	34	Ticks (Acari: Ixodida) on birds (Aves) migrating through the Polish Baltic coast	2019	Europe	Poland	54.4982	16.4586	Point	Shorebirds	Charadriiformes	Scolopacidae	Ixodes	Ixodes ricinus	coastal forests	Bite
757	34	Ticks (Acari: Ixodida) on birds (Aves) migrating through the Polish Baltic coast	2019	Europe	Poland	54.4982	16.4586	Point	Songbirds	Passeriformes	Sittidae	Ixodes	Ixodes ricinus	coastal forests	Bite
758	35	Ixodid diversity and detection of spotted fever group Rickettsia spp. in ticks collected on birds in the Brazilian Atlantic Forest		South America	Brazil	-20.8018	-42.8652	Point	Raptors	Accipitriformes	Accipitridae	Amblyomma	Amblyomma sculptum	forest park	Bite
759	35	Ixodid diversity and detection of spotted fever group Rickettsia spp. in ticks collected on birds in the Brazilian Atlantic Forest		South America	Brazil	-20.8018	-42.8652	Point	Songbirds	Passeriformes	Thamnophilidae	Amblyomma	Amblyomma longirostre	forest park	Bite
760	35	Ixodid diversity and detection of spotted fever group Rickettsia spp. in ticks collected on birds in the Brazilian Atlantic Forest		South America	Brazil	-20.8018	-42.8652	Point	Songbirds	Passeriformes	Conopophagidae	Amblyomma	Amblyomma sculptum	forest park	Bite
761	35	Ixodid diversity and detection of spotted fever group Rickettsia spp. in ticks collected on birds in the Brazilian Atlantic Forest		South America	Brazil	-20.8018	-42.8652	Point	Songbirds	Passeriformes	Conopophagidae	Amblyomma	Amblyomma longirostre	forest park	Bite
762	35	Ixodid diversity and detection of spotted fever group Rickettsia spp. in ticks collected on birds in the Brazilian Atlantic Forest		South America	Brazil	-20.8018	-42.8652	Point	Songbirds	Passeriformes	Conopophagidae	Amblyomma	Amblyomma calcaratum	forest park	Bite
763	35	Ixodid diversity and detection of spotted fever group Rickettsia spp. in ticks collected on birds in the Brazilian Atlantic Forest		South America	Brazil	-20.8018	-42.8652	Point	Songbirds	Passeriformes	Dendrocolaptidae	Amblyomma	Amblyomma varium	forest park	Bite
764	35	Ixodid diversity and detection of spotted fever group Rickettsia spp. in ticks collected on birds in the Brazilian Atlantic Forest		South America	Brazil	-20.8018	-42.8652	Point	Songbirds	Passeriformes	Furnariidae	Amblyomma	Amblyomma longirostre	forest park	Bite
765	35	Ixodid diversity and detection of spotted fever group Rickettsia spp. in ticks collected on birds in the Brazilian Atlantic Forest		South America	Brazil	-20.8018	-42.8652	Point	Songbirds	Passeriformes	Pipridae	Amblyomma	Amblyomma longirostre	forest park	Bite
766	35	Ixodid diversity and detection of spotted fever group Rickettsia spp. in ticks collected on birds in the Brazilian Atlantic Forest		South America	Brazil	-20.8018	-42.8652	Point	Songbirds	Passeriformes	Tyrannidae	Amblyomma	Amblyomma longirostre	forest park	Bite
767	35	Ixodid diversity and detection of spotted fever group Rickettsia spp. in ticks collected on birds in the Brazilian Atlantic Forest		South America	Brazil	-20.8018	-42.8652	Point	Songbirds	Passeriformes	Tyrannidae	Amblyomma	Amblyomma calcaratum	forest park	Bite
768	35	Ixodid diversity and detection of spotted fever group Rickettsia spp. in ticks collected on birds in the Brazilian Atlantic Forest		South America	Brazil	-20.8018	-42.8652	Point	Songbirds	Passeriformes	Turdidae	Amblyomma	Amblyomma longirostre	forest park	Bite
769	35	Ixodid diversity and detection of spotted fever group Rickettsia spp. in ticks collected on birds in the Brazilian Atlantic Forest		South America	Brazil	-20.8018	-42.8652	Point	Songbirds	Passeriformes	Parulidae	Amblyomma	Amblyomma calcaratum	forest park	Bite
770	35	Ixodid diversity and detection of spotted fever group Rickettsia spp. in ticks collected on birds in the Brazilian Atlantic Forest		South America	Brazil	-20.8018	-42.8652	Point	Songbirds	Passeriformes	Parulidae	Amblyomma	Amblyomma longirostre	forest park	Bite
771	35	Ixodid diversity and detection of spotted fever group Rickettsia spp. in ticks collected on birds in the Brazilian Atlantic Forest		South America	Brazil	-20.8018	-42.8652	Point	Songbirds	Passeriformes	Cardinalidae	Amblyomma	Amblyomma varium	forest park	Bite
772	35	Ixodid diversity and detection of spotted fever group Rickettsia spp. in ticks collected on birds in the Brazilian Atlantic Forest		South America	Brazil	-20.8018	-42.8652	Point	Songbirds	Passeriformes	Cardinalidae	Amblyomma	Amblyomma calcaratum	forest park	Bite
773	35	Ixodid diversity and detection of spotted fever group Rickettsia spp. in ticks collected on birds in the Brazilian Atlantic Forest		South America	Brazil	-20.8018	-42.8652	Point	Songbirds	Passeriformes	Cardinalidae	Amblyomma	Amblyomma longirostre	forest park	Bite
774	35	Ixodid diversity and detection of spotted fever group Rickettsia spp. in ticks collected on birds in the Brazilian Atlantic Forest		South America	Brazil	-20.8018	-42.8652	Point	Songbirds	Passeriformes	Thraupidae	Amblyomma	Amblyomma calcaratum	forest park	Bite
775	35	Ixodid diversity and detection of spotted fever group Rickettsia spp. in ticks collected on birds in the Brazilian Atlantic Forest		South America	Brazil	-20.8018	-42.8652	Point	Songbirds	Passeriformes	Thraupidae	Amblyomma	Amblyomma longirostre	forest park	Bite
776	36	Screening for multiple tick-borne pathogens in Ixodes ricinus ticks from birds in Denmark during spring and autumn migration seasons	2019	Europe	Denmark	54.915	10.305	Point	Songbirds	Passeriformes	Sylviidae	Ixodes	Ixodes ricinus	NA	Bite
777	36	Screening for multiple tick-borne pathogens in Ixodes ricinus ticks from birds in Denmark during spring and autumn migration seasons	2019	Europe	Denmark	54.915	10.305	Point	Climbing birds	Cuculiformes	Cuculidae	Ixodes	Ixodes ricinus	NA	Bite
778	36	Screening for multiple tick-borne pathogens in Ixodes ricinus ticks from birds in Denmark during spring and autumn migration seasons	2019	Europe	Denmark	54.915	10.305	Point	Songbirds	Passeriformes	Muscicapidae	Ixodes	Ixodes ricinus	NA	Bite
779	36	Screening for multiple tick-borne pathogens in Ixodes ricinus ticks from birds in Denmark during spring and autumn migration seasons	2019	Europe	Denmark	54.915	10.305	Point	Songbirds	Passeriformes	Laniidae	Ixodes	Ixodes ricinus	NA	Bite
780	36	Screening for multiple tick-borne pathogens in Ixodes ricinus ticks from birds in Denmark during spring and autumn migration seasons	2019	Europe	Denmark	54.915	10.305	Point	Songbirds	Passeriformes	Locustellidae	Ixodes	Ixodes ricinus	NA	Bite
781	36	Screening for multiple tick-borne pathogens in Ixodes ricinus ticks from birds in Denmark during spring and autumn migration seasons	2019	Europe	Denmark	54.915	10.305	Point	Songbirds	Passeriformes	Turdidae	Ixodes	Ixodes ricinus	NA	Bite
782	36	Screening for multiple tick-borne pathogens in Ixodes ricinus ticks from birds in Denmark during spring and autumn migration seasons	2019	Europe	Denmark	54.915	10.305	Point	Songbirds	Passeriformes	Phylloscopidae	Ixodes	Ixodes ricinus	NA	Bite
783	36	Screening for multiple tick-borne pathogens in Ixodes ricinus ticks from birds in Denmark during spring and autumn migration seasons	2019	Europe	Denmark	54.915	10.305	Point	Songbirds	Passeriformes	Fringillidae	Ixodes	Ixodes ricinus	NA	Bite
784	36	Screening for multiple tick-borne pathogens in Ixodes ricinus ticks from birds in Denmark during spring and autumn migration seasons	2019	Europe	Denmark	54.915	10.305	Point	Songbirds	Passeriformes	Motacillidae	Ixodes	Ixodes ricinus	NA	Bite
785	36	Screening for multiple tick-borne pathogens in Ixodes ricinus ticks from birds in Denmark during spring and autumn migration seasons	2019	Europe	Denmark	54.915	10.305	Point	Songbirds	Passeriformes	Passeridae	Ixodes	Ixodes ricinus	NA	Bite
786	36	Screening for multiple tick-borne pathogens in Ixodes ricinus ticks from birds in Denmark during spring and autumn migration seasons	2019	Europe	Denmark	54.645	10.835	Point	Songbirds	Passeriformes	Sylviidae	Ixodes	Ixodes ricinus	NA	Bite
787	36	Screening for multiple tick-borne pathogens in Ixodes ricinus ticks from birds in Denmark during spring and autumn migration seasons	2019	Europe	Denmark	54.645	10.835	Point	Songbirds	Passeriformes	Motacillidae	Ixodes	Ixodes ricinus	NA	Bite
788	36	Screening for multiple tick-borne pathogens in Ixodes ricinus ticks from birds in Denmark during spring and autumn migration seasons	2019	Europe	Denmark	54.645	10.835	Point	Songbirds	Passeriformes	Muscicapidae	Ixodes	Ixodes ricinus	NA	Bite
789	36	Screening for multiple tick-borne pathogens in Ixodes ricinus ticks from birds in Denmark during spring and autumn migration seasons	2019	Europe	Denmark	54.645	10.835	Point	Songbirds	Passeriformes	Phylloscopidae	Ixodes	Ixodes ricinus	NA	Bite
790	36	Screening for multiple tick-borne pathogens in Ixodes ricinus ticks from birds in Denmark during spring and autumn migration seasons	2019	Europe	Denmark	54.645	10.835	Point	Songbirds	Passeriformes	Fringillidae	Ixodes	Ixodes ricinus	NA	Bite
791	36	Screening for multiple tick-borne pathogens in Ixodes ricinus ticks from birds in Denmark during spring and autumn migration seasons	2019	Europe	Denmark	54.645	10.835	Point	Songbirds	Passeriformes	Turdidae	Ixodes	Ixodes ricinus	NA	Bite
792	36	Screening for multiple tick-borne pathogens in Ixodes ricinus ticks from birds in Denmark during spring and autumn migration seasons	2019	Europe	Denmark	54.645	10.835	Point	Songbirds	Passeriformes	Regulidae	Ixodes	Ixodes ricinus	NA	Bite
793	36	Screening for multiple tick-borne pathogens in Ixodes ricinus ticks from birds in Denmark during spring and autumn migration seasons	2019	Europe	Denmark	54.645	10.835	Point	Songbirds	Passeriformes	Certhiidae	Ixodes	Ixodes ricinus	NA	Bite
794	37	New host records of Haemaphysalis leporispalustris (Acari: Ixodidae) on birds in Brazil	2016	South America	Brazil	-22.6158	-43.4139	Point	Songbirds	Passeriformes	Tyrannidae	Haemaphysalis	Haemaphysalis leporispalustris	Atlantic Rainforest	Bite
795	37	New host records of Haemaphysalis leporispalustris (Acari: Ixodidae) on birds in Brazil	2016	South America	Brazil	-22.6158	-43.4139	Point	Songbirds	Passeriformes	Troglodytidae	Haemaphysalis	Haemaphysalis sp.	Atlantic Rainforest	Bite
796	37	New host records of Haemaphysalis leporispalustris (Acari: Ixodidae) on birds in Brazil	2016	South America	Brazil	-22.6158	-43.4139	Point	Songbirds	Passeriformes	Thraupidae	Haemaphysalis	Haemaphysalis sp.	Atlantic Rainforest	Bite
797	37	New host records of Haemaphysalis leporispalustris (Acari: Ixodidae) on birds in Brazil	2016	South America	Brazil	-22.6158	-43.4139	Point	Unknown	Unknown	Unknown	Amblyomma	Amblyomma sp.	Atlantic Rainforest	Bite
798	37	New host records of Haemaphysalis leporispalustris (Acari: Ixodidae) on birds in Brazil	2016	South America	Brazil	-21.7278	-43.3798	Point	Songbirds	Passeriformes	Passerellidae	Haemaphysalis	Haemaphysalis sp.	Atlantic Rainforest	Bite
799	37	New host records of Haemaphysalis leporispalustris (Acari: Ixodidae) on birds in Brazil	2016	South America	Brazil	-21.7278	-43.3798	Point	Songbirds	Passeriformes	Thraupidae	Haemaphysalis	Haemaphysalis sp.	Atlantic Rainforest	Bite
800	37	New host records of Haemaphysalis leporispalustris (Acari: Ixodidae) on birds in Brazil	2016	South America	Brazil	-21.7278	-43.3798	Point	Songbirds	Passeriformes	Tyrannidae	Haemaphysalis	Haemaphysalis sp.	Atlantic Rainforest	Bite
801	37	New host records of Haemaphysalis leporispalustris (Acari: Ixodidae) on birds in Brazil	2016	South America	Brazil	-21.7278	-43.3798	Point	Songbirds	Passeriformes	Turdidae	Haemaphysalis	Haemaphysalis sp.	Atlantic Rainforest	Bite
802	37	New host records of Haemaphysalis leporispalustris (Acari: Ixodidae) on birds in Brazil	2016	South America	Brazil	-21.7278	-43.3798	Point	Unknown	Unknown	Unknown	Amblyomma	Amblyomma sp.	Atlantic Rainforest	Bite
803	38	The tick (Acari: Ixodidae) fauna of Herald’s Beacon Islet,Australia	2017	Oceania	Australia	-17.4167	155.867	Point	Waterfowl	Sphenisciformes	Spheniscidae	Ornithodoros	Ornithodoros capensis	small uninhabited piece of island	Bite
804	38	The tick (Acari: Ixodidae) fauna of Herald’s Beacon Islet,Australia	2017	Oceania	Australia	-17.4167	155.867	Point	Waterfowl	Suliformes	Sulidae	Ornithodoros	Ornithodoros capensis	small uninhabited piece of island	Bite
805	38	The tick (Acari: Ixodidae) fauna of Herald’s Beacon Islet,Australia	2017	Oceania	Australia	-17.4167	155.867	Point	Shorebirds	Charadriiformes	Laridae	Ornithodoros	Ornithodoros capensis	small uninhabited piece of island	Bite
806	38	The tick (Acari: Ixodidae) fauna of Herald’s Beacon Islet,Australia	2017	Oceania	Australia	-17.4167	155.867	Point	Shorebirds	Charadriiformes	Scolopacidae	Ornithodoros	Ornithodoros capensis	small uninhabited piece of island	Bite
807	38	The tick (Acari: Ixodidae) fauna of Herald’s Beacon Islet,Australia	2017	Oceania	Australia	-17.4167	155.867	Point	Waterfowl	Procellariiformes	Procellariidae	Amblyomma	Amblyomma loculosum	small uninhabited piece of island	Bite
808	38	The tick (Acari: Ixodidae) fauna of Herald’s Beacon Islet,Australia	2017	Oceania	Australia	-17.4167	155.867	Point	Shorebirds	Charadriiformes	Laridae	Amblyomma	Amblyomma loculosum	small uninhabited piece of island	Bite
809	38	The tick (Acari: Ixodidae) fauna of Herald’s Beacon Islet,Australia	2017	Oceania	Australia	-17.4167	155.867	Point	Waterfowl	Suliformes	Sulidae	Amblyomma	Amblyomma loculosum	small uninhabited piece of island	Bite
810	38	The tick (Acari: Ixodidae) fauna of Herald’s Beacon Islet,Australia	2017	Oceania	Australia	-17.4167	155.867	Point	Waterfowl	Suliformes	Fregatidae	Amblyomma	Amblyomma loculosum	small uninhabited piece of island	Bite
811	39	Molecular detection of avian spirochete Borrelia anserina in Argas persicus ticks in Algeria	2019	Africa	Algeria	35.8721	2.75113	Point	Landfowl	Galliformes	Phasianidae	Argas	Argas persicus	mountainous traditional laying hen farms	Bite
812	40	The natural infection of birds and ticks feeding on birds with Rickettsia spp. and Coxiella burnetii in Slovakia	2015	Europe	Slovakia	48.1667	17.05	Point	Songbirds	Passeriformes	Paridae	Ixodes	Ixodes ricinus	suburban forest	Bite
813	40	The natural infection of birds and ticks feeding on birds with Rickettsia spp. and Coxiella burnetii in Slovakia	2015	Europe	Slovakia	48.1667	17.05	Point	Climbing birds	Piciformes	Picidae	Ixodes	Ixodes ricinus	suburban forest	Bite
814	40	The natural infection of birds and ticks feeding on birds with Rickettsia spp. and Coxiella burnetii in Slovakia	2015	Europe	Slovakia	48.1667	17.05	Point	Songbirds	Passeriformes	Muscicapidae	Ixodes	Ixodes ricinus	suburban forest	Bite
815	40	The natural infection of birds and ticks feeding on birds with Rickettsia spp. and Coxiella burnetii in Slovakia	2015	Europe	Slovakia	48.1667	17.05	Point	Songbirds	Passeriformes	Sittidae	Ixodes	Ixodes ricinus	suburban forest	Bite
816	40	The natural infection of birds and ticks feeding on birds with Rickettsia spp. and Coxiella burnetii in Slovakia	2015	Europe	Slovakia	48.761	18.65	Point	Songbirds	Passeriformes	Sylviidae	Ixodes	Ixodes ricinus	forest-steppe natural area	Bite
817	40	The natural infection of birds and ticks feeding on birds with Rickettsia spp. and Coxiella burnetii in Slovakia	2015	Europe	Slovakia	48.761	18.65	Point	Songbirds	Passeriformes	Turdidae	Ixodes	Ixodes ricinus	forest-steppe natural area	Bite
818	40	The natural infection of birds and ticks feeding on birds with Rickettsia spp. and Coxiella burnetii in Slovakia	2015	Europe	Slovakia	48.761	18.65	Point	Songbirds	Passeriformes	Acrocephalidae	Ixodes	Ixodes ricinus	forest-steppe natural area	Bite
819	40	The natural infection of birds and ticks feeding on birds with Rickettsia spp. and Coxiella burnetii in Slovakia	2015	Europe	Slovakia	48.761	18.65	Point	Climbing birds	Coraciiformes	Alcedinidae	Ixodes	Ixodes ricinus	forest-steppe natural area	Bite
820	40	The natural infection of birds and ticks feeding on birds with Rickettsia spp. and Coxiella burnetii in Slovakia	2015	Europe	Slovakia	48.761	18.65	Point	Songbirds	Passeriformes	Motacillidae	Ixodes	Ixodes ricinus	forest-steppe natural area	Bite
821	40	The natural infection of birds and ticks feeding on birds with Rickettsia spp. and Coxiella burnetii in Slovakia	2015	Europe	Slovakia	48.761	18.65	Point	Songbirds	Passeriformes	Certhiidae	Ixodes	Ixodes ricinus	forest-steppe natural area	Bite
822	40	The natural infection of birds and ticks feeding on birds with Rickettsia spp. and Coxiella burnetii in Slovakia	2015	Europe	Slovakia	48.761	18.65	Point	Songbirds	Passeriformes	Emberizidae	Ixodes	Ixodes ricinus	forest-steppe natural area	Bite
823	40	The natural infection of birds and ticks feeding on birds with Rickettsia spp. and Coxiella burnetii in Slovakia	2015	Europe	Slovakia	48.761	18.65	Point	Songbirds	Passeriformes	Paridae	Ixodes	Ixodes ricinus	forest-steppe natural area	Bite
824	40	The natural infection of birds and ticks feeding on birds with Rickettsia spp. and Coxiella burnetii in Slovakia	2015	Europe	Slovakia	48.761	18.65	Point	Songbirds	Passeriformes	Phylloscopidae	Ixodes	Ixodes ricinus	forest-steppe natural area	Bite
825	40	The natural infection of birds and ticks feeding on birds with Rickettsia spp. and Coxiella burnetii in Slovakia	2015	Europe	Slovakia	48.761	18.65	Point	Songbirds	Passeriformes	Remizidae	Ixodes	Ixodes ricinus	forest-steppe natural area	Bite
826	40	The natural infection of birds and ticks feeding on birds with Rickettsia spp. and Coxiella burnetii in Slovakia	2015	Europe	Slovakia	48.761	18.65	Point	Shorebirds	Charadriiformes	Scolopacidae	Ixodes	Ixodes ricinus	forest-steppe natural area	Bite
827	40	The natural infection of birds and ticks feeding on birds with Rickettsia spp. and Coxiella burnetii in Slovakia	2015	Europe	Slovakia	48.619	20.9419	Point	Songbirds	Passeriformes	Sylviidae	Ixodes	Ixodes ricinus	Slovak Karst National Park	Bite
828	40	The natural infection of birds and ticks feeding on birds with Rickettsia spp. and Coxiella burnetii in Slovakia	2015	Europe	Slovakia	48.619	20.9419	Point	Songbirds	Passeriformes	Turdidae	Ixodes	Ixodes ricinus	Slovak Karst National Park	Bite
829	40	The natural infection of birds and ticks feeding on birds with Rickettsia spp. and Coxiella burnetii in Slovakia	2015	Europe	Slovakia	48.619	20.9419	Point	Songbirds	Passeriformes	Emberizidae	Ixodes	Ixodes ricinus	Slovak Karst National Park	Bite
830	40	The natural infection of birds and ticks feeding on birds with Rickettsia spp. and Coxiella burnetii in Slovakia	2015	Europe	Slovakia	48.619	20.9419	Point	Songbirds	Passeriformes	Locustellidae	Ixodes	Ixodes ricinus	Slovak Karst National Park	Bite
831	40	The natural infection of birds and ticks feeding on birds with Rickettsia spp. and Coxiella burnetii in Slovakia	2015	Europe	Slovakia	48.619	20.9419	Point	Shorebirds	Charadriiformes	Scolopacidae	Ixodes	Ixodes ricinus	Slovak Karst National Park	Bite
832	40	The natural infection of birds and ticks feeding on birds with Rickettsia spp. and Coxiella burnetii in Slovakia	2015	Europe	Slovakia	48.7221	19.2565	Polygon	Songbirds	Passeriformes	Fringillidae	Ixodes	Ixodes ricinus	NA	Bite
833	40	The natural infection of birds and ticks feeding on birds with Rickettsia spp. and Coxiella burnetii in Slovakia	2015	Europe	Slovakia	48.7221	19.2565	Polygon	Songbirds	Passeriformes	Paridae	Ixodes	Ixodes ricinus	NA	Bite
834	40	The natural infection of birds and ticks feeding on birds with Rickettsia spp. and Coxiella burnetii in Slovakia	2015	Europe	Slovakia	48.7221	19.2565	Polygon	Climbing birds	Piciformes	Picidae	Ixodes	Ixodes ricinus	NA	Bite
835	40	The natural infection of birds and ticks feeding on birds with Rickettsia spp. and Coxiella burnetii in Slovakia	2015	Europe	Slovakia	48.7221	19.2565	Polygon	Songbirds	Passeriformes	Passeridae	Ixodes	Ixodes ricinus	NA	Bite
836	40	The natural infection of birds and ticks feeding on birds with Rickettsia spp. and Coxiella burnetii in Slovakia	2015	Europe	Slovakia	48.7221	19.2565	Polygon	Songbirds	Passeriformes	Prunellidae	Ixodes	Ixodes ricinus	NA	Bite
837	40	The natural infection of birds and ticks feeding on birds with Rickettsia spp. and Coxiella burnetii in Slovakia	2015	Europe	Slovakia	48.7221	19.2565	Polygon	Songbirds	Passeriformes	Sittidae	Ixodes	Ixodes ricinus	NA	Bite
838	40	The natural infection of birds and ticks feeding on birds with Rickettsia spp. and Coxiella burnetii in Slovakia	2015	Europe	Slovakia	48.7221	19.2565	Polygon	Songbirds	Passeriformes	Sylviidae	Ixodes	Ixodes ricinus	NA	Bite
839	40	The natural infection of birds and ticks feeding on birds with Rickettsia spp. and Coxiella burnetii in Slovakia	2015	Europe	Slovakia	48.7221	19.2565	Polygon	Songbirds	Passeriformes	Turdidae	Ixodes	Ixodes ricinus	NA	Bite
840	41	Assessing the role of migratory birds in the introduction of ticks and tickborne pathogens from African countries: An Italian experience	2019	Europe	Italy	40.8	13.4333	Point	Songbirds	Passeriformes	Sylviidae	Amblyomma	Amblyomma variegatum	island	Bite
841	41	Assessing the role of migratory birds in the introduction of ticks and tickborne pathogens from African countries: An Italian experience	2019	Europe	Italy	40.8	13.4333	Point	Unknown	Unknown	Unknown	Hyalomma	Hyalomma truncatum	island	Bite
842	41	Assessing the role of migratory birds in the introduction of ticks and tickborne pathogens from African countries: An Italian experience	2019	Europe	Italy	40.8	13.4333	Point	Climbing birds	Caprimulgiformes	Caprimulgidae	Hyalomma	Hyalomma marginatum	island	Bite
843	41	Assessing the role of migratory birds in the introduction of ticks and tickborne pathogens from African countries: An Italian experience	2019	Europe	Italy	40.8	13.4333	Point	Songbirds	Passeriformes	Muscicapidae	Hyalomma	Hyalomma marginatum	island	Bite
844	41	Assessing the role of migratory birds in the introduction of ticks and tickborne pathogens from African countries: An Italian experience	2019	Europe	Italy	40.8	13.4333	Point	Songbirds	Passeriformes	Motacillidae	Hyalomma	Hyalomma marginatum	island	Bite
845	41	Assessing the role of migratory birds in the introduction of ticks and tickborne pathogens from African countries: An Italian experience	2019	Europe	Italy	40.8	13.4333	Point	Songbirds	Passeriformes	Motacillidae	Hyalomma	Hyalomma rufipes	island	Bite
846	41	Assessing the role of migratory birds in the introduction of ticks and tickborne pathogens from African countries: An Italian experience	2019	Europe	Italy	40.8	13.4333	Point	Landfowl	Columbiformes	Columbidae	Hyalomma	Hyalomma rufipes	island	Bite
847	41	Assessing the role of migratory birds in the introduction of ticks and tickborne pathogens from African countries: An Italian experience	2019	Europe	Italy	40.8	13.4333	Point	Climbing birds	Cuculiformes	Cuculidae	Hyalomma	Hyalomma rufipes	island	Bite
848	41	Assessing the role of migratory birds in the introduction of ticks and tickborne pathogens from African countries: An Italian experience	2019	Europe	Italy	40.8	13.4333	Point	Climbing birds	Piciformes	Picidae	Hyalomma	Hyalomma rufipes	island	Bite
849	41	Assessing the role of migratory birds in the introduction of ticks and tickborne pathogens from African countries: An Italian experience	2019	Europe	Italy	40.8	13.4333	Point	Songbirds	Passeriformes	Oriolidae	Hyalomma	Hyalomma rufipes	island	Bite
850	41	Assessing the role of migratory birds in the introduction of ticks and tickborne pathogens from African countries: An Italian experience	2019	Europe	Italy	40.8	13.4333	Point	Songbirds	Passeriformes	Phylloscopidae	Hyalomma	Hyalomma rufipes	island	Bite
851	41	Assessing the role of migratory birds in the introduction of ticks and tickborne pathogens from African countries: An Italian experience	2019	Europe	Italy	40.8	13.4333	Point	Songbirds	Passeriformes	Acrocephalidae	Hyalomma	Hyalomma rufipes	island	Bite
852	41	Assessing the role of migratory birds in the introduction of ticks and tickborne pathogens from African countries: An Italian experience	2019	Europe	Italy	40.8	13.4333	Point	Songbirds	Passeriformes	Sylviidae	Hyalomma	Hyalomma rufipes	island	Bite
853	41	Assessing the role of migratory birds in the introduction of ticks and tickborne pathogens from African countries: An Italian experience	2019	Europe	Italy	40.8	13.4333	Point	Songbirds	Passeriformes	Muscicapidae	Hyalomma	Hyalomma rufipes	island	Bite
854	41	Assessing the role of migratory birds in the introduction of ticks and tickborne pathogens from African countries: An Italian experience	2019	Europe	Italy	40.8	13.4333	Point	Unknown	Unknown	Unknown	Ixodes	Ixodes ricinus	island	Bite
855	41	Assessing the role of migratory birds in the introduction of ticks and tickborne pathogens from African countries: An Italian experience	2019	Europe	Italy	40.8	13.4333	Point	Unknown	Unknown	Unknown	Ixodes	Ixodes frontalis	island	Bite
856	42	Bald Eagle Nestling Mortality Associated with Argas radiatus and Argas ricei Tick Infestation and Successful Management with Nest Removal in Arizona, USA	2016	North America	USA	33.5515	-111.665	Point	Raptors	Accipitriformes	Accipitridae	Argas	Argas radiatus	NA	Bite
857	42	Bald Eagle Nestling Mortality Associated with Argas radiatus and Argas ricei Tick Infestation and Successful Management with Nest Removal in Arizona, USA	2016	North America	USA	33.5515	-111.665	Point	Raptors	Accipitriformes	Accipitridae	Argas	Argas ricei	NA	Bite
858	43	Diverse Borrelia burgdorferi Strains in a Bird-Tick Cryptic Cycle	2011	North America	USA	42.4576	-73.2653	Point	Songbirds	Passeriformes	Fringillidae	Ixodes	Ixodes dentatus	coastal forests	Bite
859	43	Diverse Borrelia burgdorferi Strains in a Bird-Tick Cryptic Cycle	2011	North America	USA	42.4576	-73.2653	Point	Songbirds	Passeriformes	Fringillidae	Haemaphysalis	Haemaphysalis leporispalustris	coastal forests	Bite
860	43	Diverse Borrelia burgdorferi Strains in a Bird-Tick Cryptic Cycle	2011	North America	USA	42.4576	-73.2653	Point	Songbirds	Passeriformes	Parulidae	Haemaphysalis	Haemaphysalis leporispalustris	coastal forests	Bite
861	43	Diverse Borrelia burgdorferi Strains in a Bird-Tick Cryptic Cycle	2011	North America	USA	42.4576	-73.2653	Point	Songbirds	Passeriformes	Turdidae	Ixodes	Ixodes dentatus	coastal forests	Bite
862	43	Diverse Borrelia burgdorferi Strains in a Bird-Tick Cryptic Cycle	2011	North America	USA	42.4576	-73.2653	Point	Songbirds	Passeriformes	Turdidae	Haemaphysalis	Haemaphysalis leporispalustris	coastal forests	Bite
863	43	Diverse Borrelia burgdorferi Strains in a Bird-Tick Cryptic Cycle	2011	North America	USA	42.4576	-73.2653	Point	Songbirds	Passeriformes	Paridae	Ixodes	Ixodes dentatus	coastal forests	Bite
864	43	Diverse Borrelia burgdorferi Strains in a Bird-Tick Cryptic Cycle	2011	North America	USA	42.4576	-73.2653	Point	Songbirds	Passeriformes	Paridae	Haemaphysalis	Haemaphysalis leporispalustris	coastal forests	Bite
865	43	Diverse Borrelia burgdorferi Strains in a Bird-Tick Cryptic Cycle	2011	North America	USA	42.4576	-73.2653	Point	Songbirds	Passeriformes	Corvidae	Ixodes	Ixodes dentatus	coastal forests	Bite
866	43	Diverse Borrelia burgdorferi Strains in a Bird-Tick Cryptic Cycle	2011	North America	USA	42.4576	-73.2653	Point	Songbirds	Passeriformes	Mimidae	Ixodes	Ixodes dentatus	coastal forests	Bite
867	43	Diverse Borrelia burgdorferi Strains in a Bird-Tick Cryptic Cycle	2011	North America	USA	42.4576	-73.2653	Point	Songbirds	Passeriformes	Mimidae	Haemaphysalis	Haemaphysalis leporispalustris	coastal forests	Bite
868	43	Diverse Borrelia burgdorferi Strains in a Bird-Tick Cryptic Cycle	2011	North America	USA	42.4576	-73.2653	Point	Songbirds	Passeriformes	Icteridae	Ixodes	Ixodes dentatus	coastal forests	Bite
869	43	Diverse Borrelia burgdorferi Strains in a Bird-Tick Cryptic Cycle	2011	North America	USA	42.4576	-73.2653	Point	Songbirds	Passeriformes	Troglodytidae	Ixodes	Ixodes dentatus	coastal forests	Bite
870	43	Diverse Borrelia burgdorferi Strains in a Bird-Tick Cryptic Cycle	2011	North America	USA	42.4576	-73.2653	Point	Songbirds	Passeriformes	Troglodytidae	Haemaphysalis	Haemaphysalis leporispalustris	coastal forests	Bite
871	43	Diverse Borrelia burgdorferi Strains in a Bird-Tick Cryptic Cycle	2011	North America	USA	42.4576	-73.2653	Point	Songbirds	Passeriformes	Icteridae	Haemaphysalis	Haemaphysalis leporispalustris	coastal forests	Bite
872	43	Diverse Borrelia burgdorferi Strains in a Bird-Tick Cryptic Cycle	2011	North America	USA	42.4576	-73.2653	Point	Songbirds	Passeriformes	Parulidae	Ixodes	Ixodes dentatus	coastal forests	Bite
873	43	Diverse Borrelia burgdorferi Strains in a Bird-Tick Cryptic Cycle	2011	North America	USA	42.4576	-73.2653	Point	Songbirds	Passeriformes	Parulidae	Ixodes	Ixodes scapularis	coastal forests	Bite
874	43	Diverse Borrelia burgdorferi Strains in a Bird-Tick Cryptic Cycle	2011	North America	USA	42.4576	-73.2653	Point	Climbing birds	Piciformes	Picidae	Ixodes	Ixodes dentatus	coastal forests	Bite
875	43	Diverse Borrelia burgdorferi Strains in a Bird-Tick Cryptic Cycle	2011	North America	USA	42.4576	-73.2653	Point	Songbirds	Passeriformes	Passerellidae	Ixodes	Ixodes dentatus	coastal forests	Bite
876	43	Diverse Borrelia burgdorferi Strains in a Bird-Tick Cryptic Cycle	2011	North America	USA	42.4576	-73.2653	Point	Songbirds	Passeriformes	Passerellidae	Haemaphysalis	Haemaphysalis leporispalustris	coastal forests	Bite
877	43	Diverse Borrelia burgdorferi Strains in a Bird-Tick Cryptic Cycle	2011	North America	USA	42.4576	-73.2653	Point	Songbirds	Passeriformes	Regulidae	Haemaphysalis	Haemaphysalis leporispalustris	coastal forests	Bite
878	43	Diverse Borrelia burgdorferi Strains in a Bird-Tick Cryptic Cycle	2011	North America	USA	42.4576	-73.2653	Point	Songbirds	Passeriformes	Turdidae	Ixodes	Ixodes scapularis	coastal forests	Bite
879	43	Diverse Borrelia burgdorferi Strains in a Bird-Tick Cryptic Cycle	2011	North America	USA	42.4576	-73.2653	Point	Songbirds	Passeriformes	Cardinalidae	Ixodes	Ixodes dentatus	coastal forests	Bite
880	43	Diverse Borrelia burgdorferi Strains in a Bird-Tick Cryptic Cycle	2011	North America	USA	42.4576	-73.2653	Point	Songbirds	Passeriformes	Cardinalidae	Haemaphysalis	Haemaphysalis leporispalustris	coastal forests	Bite
881	43	Diverse Borrelia burgdorferi Strains in a Bird-Tick Cryptic Cycle	2011	North America	USA	42.4576	-73.2653	Point	Songbirds	Passeriformes	Sittidae	Ixodes	Ixodes dentatus	coastal forests	Bite
882	43	Diverse Borrelia burgdorferi Strains in a Bird-Tick Cryptic Cycle	2011	North America	USA	42.4576	-73.2653	Point	Songbirds	Passeriformes	Regulidae	Ixodes	Ixodes dentatus	coastal forests	Bite
883	43	Diverse Borrelia burgdorferi Strains in a Bird-Tick Cryptic Cycle	2011	North America	USA	42.4576	-73.2653	Point	Songbirds	Passeriformes	Icteriidae	Ixodes	Ixodes dentatus	coastal forests	Bite
884	44	Low host specificity and lack of parasite avoidance by immature ticks in Brazilian birds	2020	South America	Brazil	-27.0986	-48.8925	Polygon	Songbirds	Passeriformes	Conopophagidae	Amblyomma	Amblyomma nodosum	Atlantic Forest	Bite
885	44	Low host specificity and lack of parasite avoidance by immature ticks in Brazilian birds	2020	South America	Brazil	-27.0986	-48.8925	Polygon	Songbirds	Passeriformes	Emberizidae	Amblyomma	Amblyomma sp.	Atlantic Forest	Bite
886	44	Low host specificity and lack of parasite avoidance by immature ticks in Brazilian birds	2020	South America	Brazil	-27.0986	-48.8925	Polygon	Songbirds	Passeriformes	Furnariidae	Amblyomma	Amblyomma sp.	Atlantic Forest	Bite
887	44	Low host specificity and lack of parasite avoidance by immature ticks in Brazilian birds	2020	South America	Brazil	-27.0986	-48.8925	Polygon	Songbirds	Passeriformes	Parulidae	Amblyomma	Amblyomma nodosum	Atlantic Forest	Bite
888	44	Low host specificity and lack of parasite avoidance by immature ticks in Brazilian birds	2020	South America	Brazil	-27.0986	-48.8925	Polygon	Songbirds	Passeriformes	Thraupidae	Amblyomma	Amblyomma longirostre	Atlantic Forest	Bite
889	44	Low host specificity and lack of parasite avoidance by immature ticks in Brazilian birds	2020	South America	Brazil	-27.0986	-48.8925	Polygon	Songbirds	Passeriformes	Turdidae	Amblyomma	Amblyomma longirostre	Atlantic Forest	Bite
890	44	Low host specificity and lack of parasite avoidance by immature ticks in Brazilian birds	2020	South America	Brazil	-25.6712	-48.5954	Polygon	Songbirds	Passeriformes	Dendrocolaptidae	Amblyomma	Amblyomma longirostre	Atlantic Forest	Bite
891	44	Low host specificity and lack of parasite avoidance by immature ticks in Brazilian birds	2020	South America	Brazil	-25.6712	-48.5954	Polygon	Songbirds	Passeriformes	Thraupidae	Amblyomma	Amblyomma nodosum	Atlantic Forest	Bite
892	44	Low host specificity and lack of parasite avoidance by immature ticks in Brazilian birds	2020	South America	Brazil	-25.6712	-48.5954	Polygon	Songbirds	Passeriformes	Thraupidae	Amblyomma	Amblyomma longirostre	Atlantic Forest	Bite
893	44	Low host specificity and lack of parasite avoidance by immature ticks in Brazilian birds	2020	South America	Brazil	-25.6712	-48.5954	Polygon	Songbirds	Passeriformes	Turdidae	Amblyomma	Amblyomma nodosum	Atlantic Forest	Bite
894	44	Low host specificity and lack of parasite avoidance by immature ticks in Brazilian birds	2020	South America	Brazil	-25.6712	-48.5954	Polygon	Songbirds	Passeriformes	Turdidae	Amblyomma	Amblyomma longirostre	Atlantic Forest	Bite
895	44	Low host specificity and lack of parasite avoidance by immature ticks in Brazilian birds	2020	South America	Brazil	-25.6712	-48.5954	Polygon	Songbirds	Passeriformes	Tyrannidae	Amblyomma	Amblyomma sp.	Atlantic Forest	Bite
896	44	Low host specificity and lack of parasite avoidance by immature ticks in Brazilian birds	2020	South America	Brazil	-23.19	-44.841	Polygon	Songbirds	Passeriformes	Thraupidae	Amblyomma	Amblyomma sp.	Atlantic Forest	Bite
897	44	Low host specificity and lack of parasite avoidance by immature ticks in Brazilian birds	2020	South America	Brazil	-15.3507	-55.9546	Polygon	Songbirds	Passeriformes	Dendrocolaptidae	Amblyomma	Amblyomma nodosum	tropical savannah	Bite
898	44	Low host specificity and lack of parasite avoidance by immature ticks in Brazilian birds	2020	South America	Brazil	-15.3507	-55.9546	Polygon	Songbirds	Passeriformes	Turdidae	Amblyomma	Amblyomma sculptum	tropical savannah	Bite
899	44	Low host specificity and lack of parasite avoidance by immature ticks in Brazilian birds	2020	South America	Brazil	-13.84	-39.241	Polygon	Songbirds	Passeriformes	Cotingidae	Amblyomma	Amblyomma longirostre	Atlantic Forest	Bite
900	44	Low host specificity and lack of parasite avoidance by immature ticks in Brazilian birds	2020	South America	Brazil	-13.84	-39.241	Polygon	Songbirds	Passeriformes	Cotingidae	Amblyomma	Amblyomma sp.	Atlantic Forest	Bite
901	44	Low host specificity and lack of parasite avoidance by immature ticks in Brazilian birds	2020	South America	Brazil	-13.84	-39.241	Polygon	Songbirds	Passeriformes	Dendrocolaptidae	Amblyomma	Amblyomma longirostre	Atlantic Forest	Bite
902	44	Low host specificity and lack of parasite avoidance by immature ticks in Brazilian birds	2020	South America	Brazil	-13.84	-39.241	Polygon	Songbirds	Passeriformes	Pipridae	Amblyomma	Amblyomma sp.	Atlantic Forest	Bite
903	44	Low host specificity and lack of parasite avoidance by immature ticks in Brazilian birds	2020	South America	Brazil	-13.84	-39.241	Polygon	Songbirds	Passeriformes	Tyrannidae	Amblyomma	Amblyomma sp.	Atlantic Forest	Bite
904	44	Low host specificity and lack of parasite avoidance by immature ticks in Brazilian birds	2020	South America	Brazil	-12.9033	-39.8478	Polygon	Songbirds	Passeriformes	Emberizidae	Amblyomma	Amblyomma sp.	Caatinga	Bite
905	44	Low host specificity and lack of parasite avoidance by immature ticks in Brazilian birds	2020	South America	Brazil	-4.7	-56.4333	Polygon	Songbirds	Passeriformes	Thamnophilidae	Amblyomma	Amblyomma geayi	Amazon forest	Bite
906	44	Low host specificity and lack of parasite avoidance by immature ticks in Brazilian birds	2020	South America	Brazil	-4.68333	-56.6333	Polygon	Songbirds	Passeriformes	Pipridae	Amblyomma	Amblyomma sp.	Amazon forest	Bite
907	44	Low host specificity and lack of parasite avoidance by immature ticks in Brazilian birds	2020	South America	Brazil	-4.68333	-56.6333	Polygon	Raptors	Falconiformes	Falconidae	Amblyomma	Amblyomma longirostre	Amazon forest	Bite
908	44	Low host specificity and lack of parasite avoidance by immature ticks in Brazilian birds	2020	South America	Brazil	-4.68333	-56.6333	Polygon	Songbirds	Passeriformes	Thamnophilidae	Amblyomma	Amblyomma humerale	Amazon forest	Bite
909	44	Low host specificity and lack of parasite avoidance by immature ticks in Brazilian birds	2020	South America	Brazil	-4.68333	-56.6333	Polygon	Songbirds	Passeriformes	Dendrocolaptidae	Amblyomma	Amblyomma longirostre	Amazon forest	Bite
910	44	Low host specificity and lack of parasite avoidance by immature ticks in Brazilian birds	2020	South America	Brazil	-4.5	-56.2833	Polygon	Songbirds	Passeriformes	Cardinalidae	Amblyomma	Amblyomma sp.	Amazon forest	Bite
911	44	Low host specificity and lack of parasite avoidance by immature ticks in Brazilian birds	2020	South America	Brazil	-4.5	-56.2833	Polygon	Songbirds	Passeriformes	Dendrocolaptidae	Amblyomma	Amblyomma longirostre	Amazon forest	Bite
912	44	Low host specificity and lack of parasite avoidance by immature ticks in Brazilian birds	2020	South America	Brazil	-4.44	-56.27	Polygon	Songbirds	Passeriformes	Tyrannidae	Amblyomma	Amblyomma sp.	Amazon forest	Bite
913	44	Low host specificity and lack of parasite avoidance by immature ticks in Brazilian birds	2020	South America	Brazil	-4.44	-56.27	Polygon	Songbirds	Passeriformes	Thraupidae	Amblyomma	Amblyomma sp.	Amazon forest	Bite
914	44	Low host specificity and lack of parasite avoidance by immature ticks in Brazilian birds	2020	South America	Brazil	-2.93278	-59.9725	Polygon	Songbirds	Passeriformes	Dendrocolaptidae	Amblyomma	Amblyomma sp.	Amazon forest	Bite
915	44	Low host specificity and lack of parasite avoidance by immature ticks in Brazilian birds	2020	South America	Brazil	-2.93278	-59.9725	Polygon	Songbirds	Passeriformes	Pipridae	Amblyomma	Amblyomma sp.	Amazon forest	Bite
916	44	Low host specificity and lack of parasite avoidance by immature ticks in Brazilian birds	2020	South America	Brazil	-2.93278	-59.9725	Polygon	Songbirds	Passeriformes	Turdidae	Amblyomma	Amblyomma coelebs	Amazon forest	Bite
917	44	Low host specificity and lack of parasite avoidance by immature ticks in Brazilian birds	2020	South America	Brazil	-0.583333	-64.9167	Polygon	Songbirds	Passeriformes	Thamnophilidae	Amblyomma	Amblyomma longirostre	Amazon forest	Bite
918	44	Low host specificity and lack of parasite avoidance by immature ticks in Brazilian birds	2020	South America	Brazil	-0.583333	-64.9167	Polygon	Songbirds	Passeriformes	Thamnophilidae	Amblyomma	Amblyomma calcaratum	Amazon forest	Bite
919	44	Low host specificity and lack of parasite avoidance by immature ticks in Brazilian birds	2020	South America	Brazil	-0.583333	-64.9167	Polygon	Songbirds	Passeriformes	Dendrocolaptidae	Amblyomma	Amblyomma calcaratum	Amazon forest	Bite
920	45	The microbiota of hematophagousec to parasites collected from migratory birds	2018	Europe	Italy	44.9739	7.8312	Polygon	Unknown	Unknown	Unknown	Amblyomma	Amblyomma sp.	NA	Bite
921	45	The microbiota of hematophagousec to parasites collected from migratory birds	2018	Europe	Italy	44.9739	7.8312	Polygon	Unknown	Unknown	Unknown	Hyalomma	Hyalomma dromedarii	NA	Bite
922	45	The microbiota of hematophagousec to parasites collected from migratory birds	2018	Europe	Italy	44.9739	7.8312	Polygon	Unknown	Unknown	Unknown	Hyalomma	Hyalomma lusitanicum	NA	Bite
923	45	The microbiota of hematophagousec to parasites collected from migratory birds	2018	Europe	Italy	44.9739	7.8312	Polygon	Unknown	Unknown	Unknown	Hyalomma	Hyalomma sp.	NA	Bite
924	45	The microbiota of hematophagousec to parasites collected from migratory birds	2018	Europe	Italy	44.9739	7.8312	Polygon	Unknown	Unknown	Unknown	Ixodes	Ixodes arboricola	NA	Bite
925	45	The microbiota of hematophagousec to parasites collected from migratory birds	2018	Europe	Italy	44.9739	7.8312	Polygon	Unknown	Unknown	Unknown	Ixodes	Ixodes ricinus	NA	Bite
926	46	Ticks (Acari: Ixodidae) Parasitizing Passerine Birds in Turkey With New Records and New Tick–Host Associations	2018	Asia	Turkey	41.6333	36.0833	Point	Songbirds	Passeriformes	Acrocephalidae	Hyalomma	Hyalomma marginatum	wetland ecosystems	Bite
927	46	Ticks (Acari: Ixodidae) Parasitizing Passerine Birds in Turkey With New Records and New Tick–Host Associations	2018	Asia	Turkey	41.6333	36.0833	Point	Songbirds	Passeriformes	Acrocephalidae	Ixodes	Ixodes frontalis	wetland ecosystems	Bite
928	46	Ticks (Acari: Ixodidae) Parasitizing Passerine Birds in Turkey With New Records and New Tick–Host Associations	2018	Asia	Turkey	41.6333	36.0833	Point	Songbirds	Passeriformes	Acrocephalidae	Ixodes	Ixodes ricinus	wetland ecosystems	Bite
929	46	Ticks (Acari: Ixodidae) Parasitizing Passerine Birds in Turkey With New Records and New Tick–Host Associations	2018	Asia	Turkey	41.6333	36.0833	Point	Songbirds	Passeriformes	Cettiidae	Hyalomma	Hyalomma marginatum	wetland ecosystems	Bite
930	46	Ticks (Acari: Ixodidae) Parasitizing Passerine Birds in Turkey With New Records and New Tick–Host Associations	2018	Asia	Turkey	41.6333	36.0833	Point	Songbirds	Passeriformes	Cettiidae	Haemaphysalis	Haemaphysalis concinna	wetland ecosystems	Bite
931	46	Ticks (Acari: Ixodidae) Parasitizing Passerine Birds in Turkey With New Records and New Tick–Host Associations	2018	Asia	Turkey	41.6333	36.0833	Point	Songbirds	Passeriformes	Cettiidae	Ixodes	Ixodes eldaricus	wetland ecosystems	Bite
932	46	Ticks (Acari: Ixodidae) Parasitizing Passerine Birds in Turkey With New Records and New Tick–Host Associations	2018	Asia	Turkey	41.6333	36.0833	Point	Songbirds	Passeriformes	Cettiidae	Ixodes	Ixodes frontalis	wetland ecosystems	Bite
933	46	Ticks (Acari: Ixodidae) Parasitizing Passerine Birds in Turkey With New Records and New Tick–Host Associations	2018	Asia	Turkey	41.6333	36.0833	Point	Songbirds	Passeriformes	Muscicapidae	Haemaphysalis	Haemaphysalis concinna	wetland ecosystems	Bite
934	46	Ticks (Acari: Ixodidae) Parasitizing Passerine Birds in Turkey With New Records and New Tick–Host Associations	2018	Asia	Turkey	41.6333	36.0833	Point	Songbirds	Passeriformes	Muscicapidae	Haemaphysalis	Haemaphysalis punctata	wetland ecosystems	Bite
935	46	Ticks (Acari: Ixodidae) Parasitizing Passerine Birds in Turkey With New Records and New Tick–Host Associations	2018	Asia	Turkey	41.6333	36.0833	Point	Songbirds	Passeriformes	Muscicapidae	Haemaphysalis	Haemaphysalis sulcata	wetland ecosystems	Bite
936	46	Ticks (Acari: Ixodidae) Parasitizing Passerine Birds in Turkey With New Records and New Tick–Host Associations	2018	Asia	Turkey	41.6333	36.0833	Point	Songbirds	Passeriformes	Muscicapidae	Hyalomma	Hyalomma marginatum	wetland ecosystems	Bite
937	46	Ticks (Acari: Ixodidae) Parasitizing Passerine Birds in Turkey With New Records and New Tick–Host Associations	2018	Asia	Turkey	41.6333	36.0833	Point	Songbirds	Passeriformes	Muscicapidae	Ixodes	Ixodes eldaricus	wetland ecosystems	Bite
938	46	Ticks (Acari: Ixodidae) Parasitizing Passerine Birds in Turkey With New Records and New Tick–Host Associations	2018	Asia	Turkey	41.6333	36.0833	Point	Songbirds	Passeriformes	Muscicapidae	Ixodes	Ixodes festai	wetland ecosystems	Bite
939	46	Ticks (Acari: Ixodidae) Parasitizing Passerine Birds in Turkey With New Records and New Tick–Host Associations	2018	Asia	Turkey	41.6333	36.0833	Point	Songbirds	Passeriformes	Muscicapidae	Ixodes	Ixodes redikorzevi	wetland ecosystems	Bite
940	46	Ticks (Acari: Ixodidae) Parasitizing Passerine Birds in Turkey With New Records and New Tick–Host Associations	2018	Asia	Turkey	41.6333	36.0833	Point	Songbirds	Passeriformes	Muscicapidae	Ixodes	Ixodes ricinus	wetland ecosystems	Bite
941	46	Ticks (Acari: Ixodidae) Parasitizing Passerine Birds in Turkey With New Records and New Tick–Host Associations	2018	Asia	Turkey	41.6333	36.0833	Point	Songbirds	Passeriformes	Muscicapidae	Ixodes	Ixodes frontalis	wetland ecosystems	Bite
942	46	Ticks (Acari: Ixodidae) Parasitizing Passerine Birds in Turkey With New Records and New Tick–Host Associations	2018	Asia	Turkey	41.6333	36.0833	Point	Songbirds	Passeriformes	Fringillidae	Ixodes	Ixodes frontalis	wetland ecosystems	Bite
943	46	Ticks (Acari: Ixodidae) Parasitizing Passerine Birds in Turkey With New Records and New Tick–Host Associations	2018	Asia	Turkey	41.6333	36.0833	Point	Songbirds	Passeriformes	Laniidae	Hyalomma	Hyalomma marginatum	wetland ecosystems	Bite
944	46	Ticks (Acari: Ixodidae) Parasitizing Passerine Birds in Turkey With New Records and New Tick–Host Associations	2018	Asia	Turkey	41.6333	36.0833	Point	Songbirds	Passeriformes	Locustellidae	Ixodes	Ixodes eldaricus	wetland ecosystems	Bite
945	46	Ticks (Acari: Ixodidae) Parasitizing Passerine Birds in Turkey With New Records and New Tick–Host Associations	2018	Asia	Turkey	41.6333	36.0833	Point	Songbirds	Passeriformes	Locustellidae	Ixodes	Ixodes frontalis	wetland ecosystems	Bite
946	46	Ticks (Acari: Ixodidae) Parasitizing Passerine Birds in Turkey With New Records and New Tick–Host Associations	2018	Asia	Turkey	41.6333	36.0833	Point	Songbirds	Passeriformes	Paridae	Ixodes	Ixodes frontalis	wetland ecosystems	Bite
947	46	Ticks (Acari: Ixodidae) Parasitizing Passerine Birds in Turkey With New Records and New Tick–Host Associations	2018	Asia	Turkey	41.6333	36.0833	Point	Songbirds	Passeriformes	Passeridae	Haemaphysalis	Haemaphysalis concinna	wetland ecosystems	Bite
948	46	Ticks (Acari: Ixodidae) Parasitizing Passerine Birds in Turkey With New Records and New Tick–Host Associations	2018	Asia	Turkey	41.6333	36.0833	Point	Songbirds	Passeriformes	Passeridae	Hyalomma	Hyalomma marginatum	wetland ecosystems	Bite
949	46	Ticks (Acari: Ixodidae) Parasitizing Passerine Birds in Turkey With New Records and New Tick–Host Associations	2018	Asia	Turkey	41.6333	36.0833	Point	Songbirds	Passeriformes	Passeridae	Ixodes	Ixodes frontalis	wetland ecosystems	Bite
950	46	Ticks (Acari: Ixodidae) Parasitizing Passerine Birds in Turkey With New Records and New Tick–Host Associations	2018	Asia	Turkey	41.6333	36.0833	Point	Songbirds	Passeriformes	Phylloscopidae	Haemaphysalis	Haemaphysalis concinna	wetland ecosystems	Bite
951	46	Ticks (Acari: Ixodidae) Parasitizing Passerine Birds in Turkey With New Records and New Tick–Host Associations	2018	Asia	Turkey	41.6333	36.0833	Point	Songbirds	Passeriformes	Phylloscopidae	Ixodes	Ixodes frontalis	wetland ecosystems	Bite
952	46	Ticks (Acari: Ixodidae) Parasitizing Passerine Birds in Turkey With New Records and New Tick–Host Associations	2018	Asia	Turkey	41.6333	36.0833	Point	Songbirds	Passeriformes	Phylloscopidae	Haemaphysalis	Haemaphysalis punctata	wetland ecosystems	Bite
953	46	Ticks (Acari: Ixodidae) Parasitizing Passerine Birds in Turkey With New Records and New Tick–Host Associations	2018	Asia	Turkey	41.6333	36.0833	Point	Songbirds	Passeriformes	Phylloscopidae	Ixodes	Ixodes ricinus	wetland ecosystems	Bite
954	46	Ticks (Acari: Ixodidae) Parasitizing Passerine Birds in Turkey With New Records and New Tick–Host Associations	2018	Asia	Turkey	41.6333	36.0833	Point	Songbirds	Passeriformes	Prunellidae	Haemaphysalis	Haemaphysalis concinna	wetland ecosystems	Bite
955	46	Ticks (Acari: Ixodidae) Parasitizing Passerine Birds in Turkey With New Records and New Tick–Host Associations	2018	Asia	Turkey	41.6333	36.0833	Point	Songbirds	Passeriformes	Prunellidae	Ixodes	Ixodes frontalis	wetland ecosystems	Bite
956	46	Ticks (Acari: Ixodidae) Parasitizing Passerine Birds in Turkey With New Records and New Tick–Host Associations	2018	Asia	Turkey	41.6333	36.0833	Point	Songbirds	Passeriformes	Regulidae	Ixodes	Ixodes frontalis	wetland ecosystems	Bite
957	46	Ticks (Acari: Ixodidae) Parasitizing Passerine Birds in Turkey With New Records and New Tick–Host Associations	2018	Asia	Turkey	41.6333	36.0833	Point	Songbirds	Passeriformes	Remizidae	Ixodes	Ixodes frontalis	wetland ecosystems	Bite
958	46	Ticks (Acari: Ixodidae) Parasitizing Passerine Birds in Turkey With New Records and New Tick–Host Associations	2018	Asia	Turkey	41.6333	36.0833	Point	Songbirds	Passeriformes	Sturnidae	Haemaphysalis	Haemaphysalis concinna	wetland ecosystems	Bite
959	46	Ticks (Acari: Ixodidae) Parasitizing Passerine Birds in Turkey With New Records and New Tick–Host Associations	2018	Asia	Turkey	41.6333	36.0833	Point	Songbirds	Passeriformes	Sturnidae	Ixodes	Ixodes eldaricus	wetland ecosystems	Bite
960	46	Ticks (Acari: Ixodidae) Parasitizing Passerine Birds in Turkey With New Records and New Tick–Host Associations	2018	Asia	Turkey	41.6333	36.0833	Point	Songbirds	Passeriformes	Sylviidae	Haemaphysalis	Haemaphysalis concinna	wetland ecosystems	Bite
961	46	Ticks (Acari: Ixodidae) Parasitizing Passerine Birds in Turkey With New Records and New Tick–Host Associations	2018	Asia	Turkey	41.6333	36.0833	Point	Songbirds	Passeriformes	Sylviidae	Hyalomma	Hyalomma marginatum	wetland ecosystems	Bite
962	46	Ticks (Acari: Ixodidae) Parasitizing Passerine Birds in Turkey With New Records and New Tick–Host Associations	2018	Asia	Turkey	41.6333	36.0833	Point	Songbirds	Passeriformes	Sylviidae	Ixodes	Ixodes frontalis	wetland ecosystems	Bite
963	46	Ticks (Acari: Ixodidae) Parasitizing Passerine Birds in Turkey With New Records and New Tick–Host Associations	2018	Asia	Turkey	41.6333	36.0833	Point	Songbirds	Passeriformes	Sylviidae	Ixodes	Ixodes ricinus	wetland ecosystems	Bite
964	46	Ticks (Acari: Ixodidae) Parasitizing Passerine Birds in Turkey With New Records and New Tick–Host Associations	2018	Asia	Turkey	41.6333	36.0833	Point	Songbirds	Passeriformes	Troglodytidae	Ixodes	Ixodes frontalis	wetland ecosystems	Bite
965	46	Ticks (Acari: Ixodidae) Parasitizing Passerine Birds in Turkey With New Records and New Tick–Host Associations	2018	Asia	Turkey	41.6333	36.0833	Point	Songbirds	Passeriformes	Turdidae	Haemaphysalis	Haemaphysalis concinna	wetland ecosystems	Bite
966	46	Ticks (Acari: Ixodidae) Parasitizing Passerine Birds in Turkey With New Records and New Tick–Host Associations	2018	Asia	Turkey	41.6333	36.0833	Point	Songbirds	Passeriformes	Turdidae	Haemaphysalis	Haemaphysalis punctata	wetland ecosystems	Bite
967	46	Ticks (Acari: Ixodidae) Parasitizing Passerine Birds in Turkey With New Records and New Tick–Host Associations	2018	Asia	Turkey	41.6333	36.0833	Point	Songbirds	Passeriformes	Turdidae	Haemaphysalis	Haemaphysalis sulcata	wetland ecosystems	Bite
968	46	Ticks (Acari: Ixodidae) Parasitizing Passerine Birds in Turkey With New Records and New Tick–Host Associations	2018	Asia	Turkey	41.6333	36.0833	Point	Songbirds	Passeriformes	Turdidae	Hyalomma	Hyalomma marginatum	wetland ecosystems	Bite
969	46	Ticks (Acari: Ixodidae) Parasitizing Passerine Birds in Turkey With New Records and New Tick–Host Associations	2018	Asia	Turkey	41.6333	36.0833	Point	Songbirds	Passeriformes	Turdidae	Ixodes	Ixodes eldaricus	wetland ecosystems	Bite
970	46	Ticks (Acari: Ixodidae) Parasitizing Passerine Birds in Turkey With New Records and New Tick–Host Associations	2018	Asia	Turkey	41.6333	36.0833	Point	Songbirds	Passeriformes	Turdidae	Ixodes	Ixodes festai	wetland ecosystems	Bite
971	46	Ticks (Acari: Ixodidae) Parasitizing Passerine Birds in Turkey With New Records and New Tick–Host Associations	2018	Asia	Turkey	41.6333	36.0833	Point	Songbirds	Passeriformes	Turdidae	Ixodes	Ixodes frontalis	wetland ecosystems	Bite
972	46	Ticks (Acari: Ixodidae) Parasitizing Passerine Birds in Turkey With New Records and New Tick–Host Associations	2018	Asia	Turkey	41.6333	36.0833	Point	Songbirds	Passeriformes	Turdidae	Ixodes	Ixodes redikorzevi	wetland ecosystems	Bite
973	46	Ticks (Acari: Ixodidae) Parasitizing Passerine Birds in Turkey With New Records and New Tick–Host Associations	2018	Asia	Turkey	41.6333	36.0833	Point	Songbirds	Passeriformes	Turdidae	Ixodes	Ixodes ricinus	wetland ecosystems	Bite
974	47	Bidirectional tick transport by migratory birds of the African‑Western Palearctic flyway over Turkish Thrace: observation of the current situation and future projection	2023	Asia	Turkey	40.9833	28.7167	Point	Raptors	Strigiformes	Strigidae	Ixodes	Ixodes frontalis	NA	Bite
975	47	Bidirectional tick transport by migratory birds of the African‑Western Palearctic flyway over Turkish Thrace: observation of the current situation and future projection	2023	Asia	Turkey	40.9833	28.7167	Point	Raptors	Strigiformes	Strigidae	Hyalomma	Hyalomma sp.	NA	Bite
976	47	Bidirectional tick transport by migratory birds of the African‑Western Palearctic flyway over Turkish Thrace: observation of the current situation and future projection	2023	Asia	Turkey	40.9833	28.7167	Point	Climbing birds	Piciformes	Picidae	Ixodes	Ixodes acuminatus	NA	Bite
977	47	Bidirectional tick transport by migratory birds of the African‑Western Palearctic flyway over Turkish Thrace: observation of the current situation and future projection	2023	Asia	Turkey	40.9833	28.7167	Point	Songbirds	Passeriformes	Motacillidae	Hyalomma	Hyalomma sp.	NA	Bite
978	47	Bidirectional tick transport by migratory birds of the African‑Western Palearctic flyway over Turkish Thrace: observation of the current situation and future projection	2023	Asia	Turkey	40.9833	28.7167	Point	Songbirds	Passeriformes	Cettiidae	Ixodes	Ixodes frontalis	NA	Bite
979	47	Bidirectional tick transport by migratory birds of the African‑Western Palearctic flyway over Turkish Thrace: observation of the current situation and future projection	2023	Asia	Turkey	40.9833	28.7167	Point	Songbirds	Passeriformes	Sylviidae	Hyalomma	Hyalomma sp.	NA	Bite
980	47	Bidirectional tick transport by migratory birds of the African‑Western Palearctic flyway over Turkish Thrace: observation of the current situation and future projection	2023	Asia	Turkey	40.9833	28.7167	Point	Songbirds	Passeriformes	Sylviidae	Ixodes	Ixodes frontalis	NA	Bite
981	47	Bidirectional tick transport by migratory birds of the African‑Western Palearctic flyway over Turkish Thrace: observation of the current situation and future projection	2023	Asia	Turkey	40.9833	28.7167	Point	Songbirds	Passeriformes	Sylviidae	Ixodes	Ixodes ricinus	NA	Bite
982	47	Bidirectional tick transport by migratory birds of the African‑Western Palearctic flyway over Turkish Thrace: observation of the current situation and future projection	2023	Asia	Turkey	40.9833	28.7167	Point	Songbirds	Passeriformes	Paridae	Ixodes	Ixodes frontalis	NA	Bite
983	47	Bidirectional tick transport by migratory birds of the African‑Western Palearctic flyway over Turkish Thrace: observation of the current situation and future projection	2023	Asia	Turkey	40.9833	28.7167	Point	Songbirds	Passeriformes	Muscicapidae	Ixodes	Ixodes frontalis	NA	Bite
984	47	Bidirectional tick transport by migratory birds of the African‑Western Palearctic flyway over Turkish Thrace: observation of the current situation and future projection	2023	Asia	Turkey	40.9833	28.7167	Point	Songbirds	Passeriformes	Muscicapidae	Ixodes	Ixodes ricinus	NA	Bite
985	47	Bidirectional tick transport by migratory birds of the African‑Western Palearctic flyway over Turkish Thrace: observation of the current situation and future projection	2023	Asia	Turkey	40.9833	28.7167	Point	Songbirds	Passeriformes	Muscicapidae	Ixodes	Ixodes acuminatus	NA	Bite
986	47	Bidirectional tick transport by migratory birds of the African‑Western Palearctic flyway over Turkish Thrace: observation of the current situation and future projection	2023	Asia	Turkey	40.9833	28.7167	Point	Songbirds	Passeriformes	Muscicapidae	Hyalomma	Hyalomma sp.	NA	Bite
987	47	Bidirectional tick transport by migratory birds of the African‑Western Palearctic flyway over Turkish Thrace: observation of the current situation and future projection	2023	Asia	Turkey	40.9833	28.7167	Point	Songbirds	Passeriformes	Fringillidae	Ixodes	Ixodes frontalis	NA	Bite
988	47	Bidirectional tick transport by migratory birds of the African‑Western Palearctic flyway over Turkish Thrace: observation of the current situation and future projection	2023	Asia	Turkey	40.9833	28.7167	Point	Songbirds	Passeriformes	Locustellidae	Ixodes	Ixodes acuminatus	NA	Bite
989	47	Bidirectional tick transport by migratory birds of the African‑Western Palearctic flyway over Turkish Thrace: observation of the current situation and future projection	2023	Asia	Turkey	40.9833	28.7167	Point	Songbirds	Passeriformes	Turdidae	Ixodes	Ixodes ricinus	NA	Bite
990	47	Bidirectional tick transport by migratory birds of the African‑Western Palearctic flyway over Turkish Thrace: observation of the current situation and future projection	2023	Asia	Turkey	40.9833	28.7167	Point	Songbirds	Passeriformes	Turdidae	Hyalomma	Hyalomma sp.	NA	Bite
991	47	Bidirectional tick transport by migratory birds of the African‑Western Palearctic flyway over Turkish Thrace: observation of the current situation and future projection	2023	Asia	Turkey	40.9833	28.7167	Point	Songbirds	Passeriformes	Turdidae	Ixodes	Ixodes acuminatus	NA	Bite
992	47	Bidirectional tick transport by migratory birds of the African‑Western Palearctic flyway over Turkish Thrace: observation of the current situation and future projection	2023	Asia	Turkey	40.9833	28.7167	Point	Songbirds	Passeriformes	Paridae	Hyalomma	Hyalomma sp.	NA	Bite
993	47	Bidirectional tick transport by migratory birds of the African‑Western Palearctic flyway over Turkish Thrace: observation of the current situation and future projection	2023	Asia	Turkey	40.9833	28.7167	Point	Songbirds	Passeriformes	Phylloscopidae	Ixodes	Ixodes ricinus	NA	Bite
994	47	Bidirectional tick transport by migratory birds of the African‑Western Palearctic flyway over Turkish Thrace: observation of the current situation and future projection	2023	Asia	Turkey	40.9833	28.7167	Point	Songbirds	Passeriformes	Phylloscopidae	Ixodes	Ixodes frontalis	NA	Bite
995	47	Bidirectional tick transport by migratory birds of the African‑Western Palearctic flyway over Turkish Thrace: observation of the current situation and future projection	2023	Asia	Turkey	40.9833	28.7167	Point	Songbirds	Passeriformes	Turdidae	Ixodes	Ixodes frontalis	NA	Bite
996	48	Ticks (Ixodidae) on Birds Migrating from Europe and Asia to Africa, 1959-61	1963	Africa	Egypt	30.0627	29.48	Polygon	Raptors	Falconiformes	Falconidae	Hyalomma	Hyalomma sp.	NA	Bite
997	48	Ticks (Ixodidae) on Birds Migrating from Europe and Asia to Africa, 1959-61	1963	Africa	Egypt	30.0627	29.48	Polygon	Landfowl	Columbiformes	Columbidae	Hyalomma	Hyalomma aegyptium	NA	Bite
998	48	Ticks (Ixodidae) on Birds Migrating from Europe and Asia to Africa, 1959-61	1963	Africa	Egypt	30.0627	29.48	Polygon	Landfowl	Columbiformes	Columbidae	Hyalomma	Hyalomma marginatum	NA	Bite
999	48	Ticks (Ixodidae) on Birds Migrating from Europe and Asia to Africa, 1959-61	1963	Africa	Egypt	30.0627	29.48	Polygon	Climbing birds	Cuculiformes	Cuculidae	Hyalomma	Hyalomma marginatum	NA	Bite
1000	48	Ticks (Ixodidae) on Birds Migrating from Europe and Asia to Africa, 1959-61	1963	Africa	Egypt	30.0627	29.48	Polygon	Climbing birds	Cuculiformes	Cuculidae	Ixodes	Ixodes sp.	NA	Bite
1001	48	Ticks (Ixodidae) on Birds Migrating from Europe and Asia to Africa, 1959-61	1963	Africa	Egypt	30.0627	29.48	Polygon	Raptors	Strigiformes	Strigidae	Hyalomma	Hyalomma marginatum	NA	Bite
1002	48	Ticks (Ixodidae) on Birds Migrating from Europe and Asia to Africa, 1959-61	1963	Africa	Egypt	30.0627	29.48	Polygon	Climbing birds	Coraciiformes	Meropidae	Hyalomma	Hyalomma marginatum	NA	Bite
1003	48	Ticks (Ixodidae) on Birds Migrating from Europe and Asia to Africa, 1959-61	1963	Africa	Egypt	30.0627	29.48	Polygon	Climbing birds	Coraciiformes	Coraciidae	Hyalomma	Hyalomma sp.	NA	Bite
[truncated: 5,897 more rows]

## Sheet: Dataset S3
Dataset S3. Dataset of bird-associated tick-borne pathogens
[truncated: 1,820 more rows]
